# Supplementary material for: Modelling associated factors of maternal age at first birth in Ethiopia: Gamma regression approach
Source: PLoS One. 2026 Apr 13;21(4):e0346504. doi: 10.1371/journal.pone.0346504 (PMC13075722; doi:10.1371/journal.pone.0346504)
Supplement: S1 Data — (CSV) [file pone.0346504.s001.csv]

CASEID	V000	V001	V002	V212	V190	V024	V130	V025	V013	V106	V501	V151	V120	V121	V364	V301	V312
00010008 02	ET7	1	8	17	5	1	1	1	3	2	1	1	1	1	4	3	0
00010014 02	ET7	1	14	24	5	1	1	1	3	3	1	1	0	1	1	3	11
00010021 02	ET7	1	21	26	5	1	1	1	3	2	1	1	0	1	4	3	0
00010034 02	ET7	1	34	23	5	1	1	1	3	3	1	1	0	1	4	3	0
00010041 02	ET7	1	41	29	5	1	1	1	4	3	1	1	0	1	1	3	11
00010047 02	ET7	1	47	22	5	1	1	1	3	2	1	1	0	1	4	3	0
00010054 02	ET7	1	54	14	5	1	4	1	3	2	1	1	0	1	1	3	2
00010060 02	ET7	1	60	22	5	1	1	1	4	3	1	1	1	1	1	3	11
00010067 02	ET7	1	67	16	5	1	1	1	2	2	1	1	0	1	4	3	0
00010073 02	ET7	1	73	22	5	1	1	1	5	2	1	1	0	1	1	3	3
00010080 01	ET7	1	80	29	5	1	3	1	4	3	1	2	0	1	1	3	11
00010086 05	ET7	1	86	16	5	1	1	1	1	0	4	2	1	1	1	3	11
00010099 02	ET7	1	99	13	5	1	4	1	7	1	1	1	0	1	4	3	0
00010099 03	ET7	1	99	16	5	1	4	1	3	2	0	1	0	1	4	3	0
00010099 05	ET7	1	99	17	5	1	4	1	2	1	1	1	0	1	1	3	11
00010106 01	ET7	1	106	17	5	1	1	1	7	0	4	2	1	1	4	3	0
00010112 02	ET7	1	112	14	5	1	1	1	5	1	1	1	1	1	4	3	0
00010119 01	ET7	1	119	16	5	1	1	1	6	3	0	2	0	1	1	3	1
00010126 01	ET7	1	126	20	5	1	1	1	6	3	4	2	0	0	4	3	0
00010132 02	ET7	1	132	20	5	1	1	1	3	3	1	1	1	1	1	3	11
00010145 02	ET7	1	145	27	5	1	1	1	4	2	1	1	1	1	4	3	0
00010152 02	ET7	1	152	23	5	1	1	1	6	1	1	1	0	1	1	3	3
00010165 02	ET7	1	165	19	5	1	1	1	4	3	1	1	0	1	1	3	1
00010171 01	ET7	1	171	24	5	1	1	1	4	3	4	2	0	1	4	3	0
00010178 01	ET7	1	178	19	5	1	4	1	7	1	1	2	0	1	4	3	0
00010184 02	ET7	1	184	19	5	1	1	1	3	2	1	1	1	1	4	3	0
00010191 02	ET7	1	191	24	5	1	1	1	3	3	1	1	0	1	1	3	3
00020013 02	ET7	2	13	18	5	1	1	1	2	1	1	1	1	1	4	3	0
00020025 02	ET7	2	25	31	5	1	1	1	4	3	1	1	1	1	1	3	11
00020043 01	ET7	2	43	18	5	1	1	1	4	2	1	2	0	0	4	3	0
00020050 01	ET7	2	50	36	5	1	1	1	5	1	2	2	0	1	4	3	0
00020062 01	ET7	2	62	17	5	1	1	1	3	1	2	2	0	1	4	3	0
00020087 01	ET7	2	87	23	5	1	1	1	3	2	4	2	1	1	4	3	0
00020093 02	ET7	2	93	17	5	1	1	1	4	3	1	1	1	1	1	3	11
00020136 02	ET7	2	136	21	5	1	1	1	4	1	1	1	0	1	1	3	3
00020142 01	ET7	2	142	23	5	1	1	1	3	3	1	2	0	1	1	3	1
00020148 01	ET7	2	148	28	5	1	1	1	4	2	4	2	0	1	1	3	11
00020154 02	ET7	2	154	26	5	1	1	1	4	3	1	1	0	1	1	3	3
00020161 02	ET7	2	161	15	5	1	1	1	5	1	1	1	0	1	4	3	0
00020179 01	ET7	2	179	20	5	1	1	1	3	1	1	2	0	0	4	3	0
00020185 01	ET7	2	185	17	5	1	1	1	3	3	1	2	0	1	4	3	0
00030014 01	ET7	3	14	18	5	1	1	1	2	1	5	2	0	0	4	3	0
00030021 02	ET7	3	21	23	5	1	1	1	4	2	1	1	0	1	1	3	1
00030028 01	ET7	3	28	17	5	1	1	1	4	1	0	2	1	1	4	3	0
00030036 02	ET7	3	36	12	5	1	1	1	4	3	1	2	1	1	1	3	1
00030043 01	ET7	3	43	12	5	1	1	1	3	1	4	2	1	1	1	3	3
00030057 02	ET7	3	57	17	5	1	1	1	2	1	1	1	0	1	4	3	0
00030065 01	ET7	3	65	20	5	1	1	1	5	0	4	2	0	1	4	3	0
00030072 02	ET7	3	72	26	5	1	1	1	3	2	1	1	0	1	1	3	3
00030079 02	ET7	3	79	19	5	1	1	1	5	0	1	1	0	1	4	3	0
00030087 02	ET7	3	87	18	5	1	1	1	7	0	1	1	0	1	4	3	0
00030094 02	ET7	3	94	19	5	1	1	1	2	2	1	1	0	1	4	3	0
00030101 01	ET7	3	101	12	5	1	1	1	4	0	3	2	1	0	4	3	0
00030109 04	ET7	3	109	17	5	1	1	1	3	3	1	2	1	1	4	3	0
00030116 02	ET7	3	116	17	5	1	1	1	4	1	4	2	0	1	4	3	0
00030145 02	ET7	3	145	14	4	1	1	1	3	2	1	2	0	1	4	3	0
00030152 03	ET7	3	152	12	4	1	1	1	2	2	0	1	0	1	4	3	0
00030160 02	ET7	3	160	19	5	1	1	1	3	2	1	1	0	1	1	3	2
00030196 02	ET7	3	196	18	5	1	1	1	5	0	1	1	0	1	4	3	0
00030204 02	ET7	3	204	25	5	1	1	1	4	3	1	1	0	1	1	3	3
00030211 02	ET7	3	211	16	5	1	1	1	4	1	1	1	0	1	4	3	0
00030218 01	ET7	3	218	23	5	1	1	1	2	1	4	2	0	0	4	3	0
00040015 03	ET7	4	15	20	5	1	1	1	4	1	4	1	0	1	4	3	0
00040015 04	ET7	4	15	17	5	1	1	1	3	1	0	1	0	1	4	3	0
00040026 01	ET7	4	26	18	5	1	4	1	6	0	1	2	0	1	4	3	0
00040031 01	ET7	4	31	22	5	1	1	1	4	0	5	2	0	0	4	3	0
00040042 02	ET7	4	42	25	5	1	1	1	6	1	1	1	0	1	4	3	0
00040047 02	ET7	4	47	17	5	1	1	1	5	1	1	1	0	1	1	3	11
00040052 03	ET7	4	52	13	5	1	4	1	2	1	4	1	0	0	1	3	11
00040063 01	ET7	4	63	18	5	1	1	1	4	1	4	2	0	0	1	3	5
00040068 01	ET7	4	68	20	5	1	1	1	3	1	5	2	0	1	1	3	3
00040079 02	ET7	4	79	19	5	1	1	1	4	1	1	1	0	1	4	3	0
00040089 01	ET7	4	89	23	5	1	1	1	3	1	5	2	0	0	4	3	0
00040100 02	ET7	4	100	16	5	1	1	1	3	3	1	1	0	1	1	3	11
00040121 01	ET7	4	121	24	5	1	1	1	3	3	4	2	0	1	4	3	0
00040126 01	ET7	4	126	23	5	1	1	1	4	1	1	2	0	1	1	3	3
00040132 01	ET7	4	132	24	5	1	1	1	4	1	1	2	0	0	1	3	11
00040137 02	ET7	4	137	21	5	1	1	1	4	1	1	1	0	1	1	3	3
00040158 02	ET7	4	158	21	5	1	1	1	3	0	1	1	0	1	1	3	3
00050011 02	ET7	5	11	20	5	1	1	1	5	0	1	1	0	0	2	3	9
00050024 02	ET7	5	24	24	5	1	1	1	5	2	1	1	1	1	1	3	3
00050038 02	ET7	5	38	18	5	1	1	1	3	1	1	1	1	1	1	3	11
00050045 02	ET7	5	45	21	5	1	1	1	2	2	1	1	0	1	1	3	3
00050051 02	ET7	5	51	18	5	1	1	1	4	2	1	1	0	1	4	3	0
00050092 03	ET7	5	92	23	5	1	1	1	2	3	0	2	0	1	4	3	0
00050125 02	ET7	5	125	21	5	1	1	1	4	2	1	1	0	1	4	3	0
00050138 02	ET7	5	138	19	5	1	1	1	5	3	1	1	1	1	1	3	1
00050145 02	ET7	5	145	22	5	1	1	1	3	2	1	1	0	1	1	3	1
00050152 01	ET7	5	152	20	5	1	1	1	4	1	5	2	1	1	4	3	0
00050159 02	ET7	5	159	17	5	1	1	1	5	0	1	1	1	1	4	3	0
00050165 02	ET7	5	165	18	5	1	1	1	4	1	1	1	0	1	1	3	3
00050172 02	ET7	5	172	18	5	1	1	1	3	1	1	1	0	1	4	3	0
00050179 02	ET7	5	179	28	5	1	1	1	4	2	1	1	0	1	1	3	1
00050185 02	ET7	5	185	22	5	1	1	1	3	2	1	1	0	1	4	3	0
00050199 02	ET7	5	199	22	5	1	1	1	2	3	1	1	1	1	1	3	1
00060002 02	ET7	6	2	21	3	1	1	2	7	0	1	1	0	0	4	3	0
00060006 02	ET7	6	6	24	1	1	1	2	3	0	1	1	0	0	4	3	0
00060009 02	ET7	6	9	19	1	1	1	2	4	0	1	1	0	0	4	3	0
00060016 02	ET7	6	16	18	2	1	1	2	3	0	1	1	0	0	1	3	11
00060019 02	ET7	6	19	22	1	1	1	2	2	0	1	1	0	0	4	3	0
00060026 02	ET7	6	26	19	1	1	1	2	2	0	1	1	0	0	1	3	11
00060029 02	ET7	6	29	21	2	1	1	2	3	0	1	1	0	0	1	3	11
00060039 02	ET7	6	39	19	1	1	1	2	6	0	1	1	0	0	4	3	0
00060046 02	ET7	6	46	18	1	1	1	2	6	0	1	1	0	0	4	3	0
00060049 02	ET7	6	49	17	1	1	1	2	2	0	1	1	0	0	1	3	11
00060052 02	ET7	6	52	13	1	1	1	2	3	0	1	1	0	0	4	3	0
00060056 01	ET7	6	56	19	1	1	1	2	2	0	1	2	0	0	1	3	11
00060059 02	ET7	6	59	15	1	1	1	2	1	0	1	1	0	0	4	3	0
00060069 02	ET7	6	69	16	2	1	1	2	6	0	1	1	1	0	4	3	0
00060072 02	ET7	6	72	19	1	1	1	2	3	1	1	1	0	0	1	3	11
00060079 02	ET7	6	79	17	1	1	1	2	4	1	1	1	0	0	4	3	0
00060082 02	ET7	6	82	18	2	1	1	2	2	1	1	1	0	0	4	3	0
00060086 02	ET7	6	86	16	1	1	1	2	3	1	1	1	0	0	4	3	0
00060099 02	ET7	6	99	15	1	1	1	2	4	0	1	1	0	0	4	3	0
00070002 02	ET7	7	2	19	1	1	1	2	3	0	1	1	0	0	4	3	0
00070011 02	ET7	7	11	16	2	1	1	2	7	0	1	1	0	0	4	3	0
00070025 02	ET7	7	25	20	1	1	1	2	7	0	1	1	0	0	4	3	0
00070029 02	ET7	7	29	24	1	1	1	2	3	0	1	1	0	0	4	3	0
00070038 02	ET7	7	38	19	3	1	1	2	4	0	1	1	0	0	4	3	0
00070043 02	ET7	7	43	22	1	1	1	2	4	0	1	1	0	0	4	3	0
00070047 02	ET7	7	47	17	1	1	1	2	2	1	1	1	0	0	4	3	0
00070056 02	ET7	7	56	27	1	1	1	2	4	0	1	2	0	0	4	3	0
00070060 02	ET7	7	60	23	2	1	1	2	4	0	1	1	0	0	1	3	3
00070074 02	ET7	7	74	22	1	1	1	2	4	0	1	1	0	0	4	3	0
00070087 02	ET7	7	87	20	1	1	1	2	6	0	1	1	0	0	4	3	0
00070092 02	ET7	7	92	18	1	1	1	2	7	0	1	1	0	0	4	3	0
00070105 02	ET7	7	105	24	2	1	1	2	3	0	1	1	0	0	4	2	0
00070114 01	ET7	7	114	26	1	1	1	2	7	0	3	2	0	0	4	3	0
00070127 02	ET7	7	127	21	1	1	1	2	6	0	1	1	0	0	4	3	0
00080001 02	ET7	8	1	16	2	1	1	2	2	0	1	1	0	0	1	3	11
00080008 02	ET7	8	8	23	3	1	1	2	5	0	1	1	0	0	4	3	0
00080015 02	ET7	8	15	20	3	1	1	2	4	0	1	1	0	0	1	3	11
00080028 02	ET7	8	28	15	4	1	1	2	5	0	1	1	1	0	4	3	0
00080034 02	ET7	8	34	16	4	1	1	2	4	0	1	1	0	0	1	3	11
00080047 02	ET7	8	47	15	4	1	1	2	4	0	1	1	0	0	4	3	0
00080060 02	ET7	8	60	18	2	1	1	2	5	0	1	1	0	0	1	3	11
00080067 02	ET7	8	67	20	2	1	1	2	3	0	1	1	0	0	4	3	0
00080074 02	ET7	8	74	13	4	1	1	2	2	0	1	1	0	0	1	3	11
00080087 02	ET7	8	87	23	5	1	1	2	2	1	1	1	0	0	1	3	11
00080093 02	ET7	8	93	21	5	1	1	2	4	0	1	1	0	0	1	3	11
00080120 02	ET7	8	120	18	5	1	1	2	3	0	1	1	1	1	4	3	0
00080126 02	ET7	8	126	18	4	1	1	2	4	0	1	1	0	1	1	3	11
00080133 02	ET7	8	133	21	2	1	1	2	4	0	1	1	1	0	1	3	3
00080139 02	ET7	8	139	19	3	1	1	2	5	1	1	1	0	0	4	3	0
00080146 01	ET7	8	146	34	3	1	1	2	7	0	4	2	1	0	4	3	0
00080152 01	ET7	8	152	16	4	1	1	2	6	0	4	2	0	0	4	3	0
00080152 02	ET7	8	152	17	4	1	1	2	1	1	3	2	0	0	1	3	11
00080159 02	ET7	8	159	18	3	1	1	2	4	0	1	1	1	0	1	3	3
00080166 02	ET7	8	166	16	4	1	1	2	1	1	1	1	0	0	1	3	3
00080179 01	ET7	8	179	14	3	1	1	2	6	0	4	2	0	0	4	3	0
00090006 02	ET7	9	6	26	1	1	1	2	4	0	1	1	0	0	4	3	0
00090015 02	ET7	9	15	22	3	1	1	2	7	0	1	1	1	0	4	3	0
00090019 03	ET7	9	19	19	1	1	1	2	4	0	4	1	0	0	4	3	0
00090024 02	ET7	9	24	18	1	1	1	2	5	0	1	1	0	0	4	3	0
00090037 02	ET7	9	37	21	1	1	1	2	4	0	1	1	0	0	4	3	0
00090042 02	ET7	9	42	27	2	1	1	2	7	0	1	1	0	0	4	3	0
00090055 02	ET7	9	55	20	1	1	1	2	5	0	1	1	1	0	1	3	3
00090060 02	ET7	9	60	17	1	1	1	2	3	0	1	1	0	0	4	3	0
00090064 02	ET7	9	64	15	5	1	1	2	4	0	1	1	1	0	4	3	0
00090069 02	ET7	9	69	23	1	1	1	2	4	0	1	1	0	0	4	3	0
00090078 02	ET7	9	78	16	2	1	1	2	2	0	1	1	0	0	4	0	0
00090082 02	ET7	9	82	20	3	1	1	2	2	1	1	1	0	0	1	3	3
00090087 02	ET7	9	87	23	1	1	1	2	4	0	1	1	0	0	4	3	0
00090091 02	ET7	9	91	20	1	1	1	2	2	0	1	1	0	0	4	3	0
00090096 02	ET7	9	96	19	2	1	1	2	1	1	1	1	0	0	4	3	0
00090100 02	ET7	9	100	19	1	1	1	2	6	0	1	1	0	0	4	3	0
00090105 02	ET7	9	105	20	2	1	1	2	3	0	1	1	0	0	1	3	11
00090114 02	ET7	9	114	16	2	1	1	2	3	0	1	1	0	0	1	3	3
00090118 02	ET7	9	118	13	2	1	1	2	6	0	1	1	0	0	4	3	0
00090123 02	ET7	9	123	17	1	1	1	2	2	0	1	1	0	0	4	3	0
00100003 02	ET7	10	3	19	4	1	1	2	7	0	1	1	1	0	4	3	0
00100007 02	ET7	10	7	17	4	1	1	2	7	1	1	1	0	0	4	3	0
00100010 02	ET7	10	10	19	3	1	1	2	5	0	1	1	0	0	4	3	0
00100016 02	ET7	10	16	14	3	1	1	2	2	1	1	1	0	0	4	3	0
00100019 02	ET7	10	19	27	3	1	1	2	4	2	1	1	0	0	4	3	0
00100022 02	ET7	10	22	20	3	1	1	2	4	0	1	1	1	0	4	3	0
00100026 02	ET7	10	26	16	3	1	1	2	7	0	2	1	1	0	4	3	0
00100035 02	ET7	10	35	16	1	1	1	2	6	0	1	1	0	0	4	3	0
00100038 02	ET7	10	38	18	4	1	1	2	6	0	1	1	0	0	4	3	0
00100045 02	ET7	10	45	18	4	1	1	2	3	1	1	1	0	0	4	3	0
00100048 01	ET7	10	48	17	4	1	1	2	3	0	2	2	0	0	4	3	0
00100054 01	ET7	10	54	22	4	1	1	2	6	0	0	2	0	0	4	3	0
00100054 02	ET7	10	54	17	4	1	1	2	1	2	1	2	0	0	4	3	0
00100057 01	ET7	10	57	16	5	1	1	2	3	1	5	2	1	1	4	3	0
00100060 02	ET7	10	60	22	4	1	1	2	4	1	1	1	1	0	4	3	0
00100067 01	ET7	10	67	24	4	1	1	2	3	2	0	2	0	0	1	3	3
00100070 02	ET7	10	70	23	5	1	1	2	2	2	1	1	0	0	1	3	3
00100083 02	ET7	10	83	18	5	1	1	2	5	1	1	1	0	0	4	3	0
00100083 03	ET7	10	83	17	5	1	1	2	1	2	1	1	0	0	4	3	0
00100089 02	ET7	10	89	18	2	1	1	2	3	1	1	1	1	0	4	3	0
00100092 02	ET7	10	92	23	4	1	1	2	3	2	1	1	1	0	4	3	0
00100095 02	ET7	10	95	18	3	1	1	2	7	0	1	1	0	0	4	3	0
00110014 02	ET7	11	14	23	2	1	1	2	7	1	3	2	7	7	4	3	0
00110018 02	ET7	11	18	25	3	1	1	2	6	0	1	1	1	0	1	3	11
00110021 02	ET7	11	21	17	2	1	1	2	7	0	1	1	0	0	4	3	0
00110032 02	ET7	11	32	18	3	1	1	2	5	1	1	1	0	0	1	3	11
00110039 02	ET7	11	39	16	4	1	1	2	4	1	1	1	1	0	4	3	0
00110043 01	ET7	11	43	16	3	1	1	2	6	1	2	2	1	0	4	3	0
00110046 01	ET7	11	46	19	1	1	1	2	6	1	2	2	0	0	1	3	5
00110050 02	ET7	11	50	20	4	1	1	2	3	2	1	1	1	0	4	3	0
00110057 02	ET7	11	57	19	3	1	1	2	3	2	1	1	0	0	4	3	0
00110064 02	ET7	11	64	19	3	1	1	2	2	1	1	1	1	0	1	3	3
00110071 02	ET7	11	71	29	2	1	1	2	4	2	1	2	1	0	1	3	3
00110071 03	ET7	11	71	21	2	1	1	2	5	1	1	2	1	0	4	3	0
00110082 01	ET7	11	82	19	2	1	1	2	6	0	3	2	0	0	4	3	0
00110085 02	ET7	11	85	16	2	1	1	2	5	1	1	1	0	0	1	3	11
00110089 02	ET7	11	89	15	1	1	1	2	7	0	1	1	0	0	4	3	0
00110093 02	ET7	11	93	18	3	1	1	2	3	1	1	1	0	0	4	3	0
00110096 02	ET7	11	96	17	3	1	1	2	5	0	1	1	1	0	1	3	3
00110107 02	ET7	11	107	19	3	1	1	2	2	2	1	1	0	0	1	3	11
00120003 02	ET7	12	3	15	1	1	1	2	7	0	3	2	7	7	4	3	0
00120003 03	ET7	12	3	17	1	1	1	2	6	0	1	2	7	7	4	0	0
00120003 05	ET7	12	3	18	1	1	1	2	2	1	5	2	7	7	4	3	0
00120008 02	ET7	12	8	17	4	1	1	2	7	0	1	1	1	0	4	3	0
00120012 02	ET7	12	12	22	3	1	1	2	3	0	1	1	0	0	4	3	0
00120016 02	ET7	12	16	26	1	1	1	2	5	1	1	1	0	0	4	3	0
00120020 02	ET7	12	20	16	3	1	1	2	5	0	1	1	1	0	4	3	0
00120033 01	ET7	12	33	22	2	1	1	2	7	0	3	2	0	0	4	3	0
00120041 02	ET7	12	41	30	2	1	1	2	7	0	1	1	1	0	4	3	0
00120045 03	ET7	12	45	25	3	1	1	2	3	1	0	2	0	0	4	3	0
00120058 02	ET7	12	58	18	1	1	1	2	7	0	1	1	0	0	4	3	0
00120066 02	ET7	12	66	16	1	1	1	2	4	0	1	1	0	0	4	3	0
00120083 04	ET7	12	83	20	4	1	1	2	2	2	1	1	0	0	4	3	0
00120087 02	ET7	12	87	15	2	1	1	2	7	0	1	1	0	0	4	3	0
00120091 02	ET7	12	91	20	1	1	1	2	7	0	1	1	0	0	4	3	0
00120095 02	ET7	12	95	20	3	1	1	2	3	1	1	1	0	0	4	3	0
00120099 02	ET7	12	99	20	2	1	1	2	7	2	1	1	0	0	4	3	0
00120124 02	ET7	12	124	19	3	1	1	2	6	1	1	1	0	0	4	3	0
00130002 02	ET7	13	2	17	3	1	1	2	5	0	1	1	0	0	4	3	0
00130006 02	ET7	13	6	18	3	1	1	2	5	0	1	1	0	0	4	3	0
00130010 02	ET7	13	10	18	2	1	1	2	6	0	1	1	0	0	4	3	0
00130014 02	ET7	13	14	16	2	1	1	2	5	0	1	1	0	0	1	3	11
00130025 02	ET7	13	25	17	2	1	1	2	5	0	1	1	0	0	4	3	0
00130040 02	ET7	13	40	18	3	1	1	2	6	0	4	2	0	0	4	3	0
00130044 02	ET7	13	44	23	2	1	1	2	5	0	1	1	0	0	4	3	0
00130048 02	ET7	13	48	17	3	1	1	2	4	1	1	1	1	0	1	3	3
00130051 02	ET7	13	51	20	4	1	1	2	4	0	1	1	1	0	4	3	0
00130074 02	ET7	13	74	22	3	1	1	2	3	1	1	1	0	0	4	3	0
00130078 01	ET7	13	78	19	1	1	1	2	5	0	1	2	0	0	4	3	0
00130085 02	ET7	13	85	22	1	1	1	2	4	0	1	1	0	0	4	3	0
00130089 02	ET7	13	89	15	4	1	1	2	3	1	1	1	1	0	4	3	0
00130093 02	ET7	13	93	18	1	1	1	2	5	0	1	1	0	0	4	3	0
00140002 02	ET7	14	2	17	3	1	1	2	7	0	1	1	0	0	4	3	0
00140013 02	ET7	14	13	19	4	1	1	2	2	1	1	1	0	0	4	3	0
00140018 02	ET7	14	18	19	4	1	1	2	4	0	1	1	1	0	4	3	0
00140024 02	ET7	14	24	17	3	1	1	2	4	0	1	1	0	0	4	3	0
00140029 02	ET7	14	29	18	4	1	1	2	1	1	1	1	0	0	1	3	11
00140035 02	ET7	14	35	18	4	1	1	2	2	0	1	1	0	0	4	3	0
00140040 02	ET7	14	40	17	4	1	1	2	2	0	1	1	0	0	4	3	0
00140045 01	ET7	14	45	20	4	1	1	2	3	1	1	2	0	0	1	3	3
00140051 01	ET7	14	51	19	4	1	1	2	6	0	4	2	0	0	4	3	0
00140056 01	ET7	14	56	20	4	1	1	2	3	1	4	2	0	0	1	3	11
00140056 04	ET7	14	56	12	4	1	1	2	6	0	1	2	0	0	1	3	3
00140067 02	ET7	14	67	22	4	1	1	2	4	0	1	1	0	0	4	0	0
00140072 02	ET7	14	72	19	4	1	1	2	2	2	1	1	0	0	1	3	11
00140078 02	ET7	14	78	17	4	1	1	2	3	0	1	1	1	0	4	3	0
00140083 02	ET7	14	83	15	3	1	1	2	3	0	1	1	1	0	1	3	3
00140088 02	ET7	14	88	19	4	1	1	2	2	1	1	1	1	0	4	3	0
00140094 02	ET7	14	94	17	3	1	1	2	6	0	1	1	0	0	4	3	0
00140099 02	ET7	14	99	22	5	1	1	2	4	1	1	1	1	0	4	3	0
00140104 02	ET7	14	104	20	3	1	1	2	2	1	1	1	1	0	4	3	0
00140110 01	ET7	14	110	15	3	1	1	2	5	0	4	2	0	0	4	3	0
00140115 01	ET7	14	115	19	2	1	1	2	7	1	4	2	0	0	4	3	0
00140120 02	ET7	14	120	16	4	1	1	2	4	0	1	1	1	0	4	3	0
00140126 02	ET7	14	126	17	4	1	1	2	6	0	1	1	1	0	4	3	0
00140126 08	ET7	14	126	21	4	1	1	2	5	0	1	1	7	7	4	3	0
00140131 02	ET7	14	131	17	2	1	1	2	6	0	1	1	0	0	4	3	0
00140137 02	ET7	14	137	14	4	1	1	2	6	0	1	1	0	0	4	3	0
00140142 02	ET7	14	142	21	1	1	1	2	5	0	1	1	0	0	4	3	0
00140158 02	ET7	14	158	17	4	1	1	2	7	0	1	1	0	0	4	3	0
00150009 03	ET7	15	9	19	3	1	1	2	2	2	4	2	0	0	4	3	0
00150013 02	ET7	15	13	16	3	1	4	2	4	0	1	1	1	0	4	3	0
00150016 02	ET7	15	16	11	2	1	4	2	4	0	1	1	1	0	4	3	0
00150020 02	ET7	15	20	17	1	1	4	2	5	0	1	1	1	0	1	3	3
00150024 02	ET7	15	24	20	2	1	4	2	3	0	1	1	1	0	1	3	3
00150031 02	ET7	15	31	19	2	1	1	2	5	0	1	1	0	0	1	3	13
00150039 01	ET7	15	39	16	1	1	1	2	7	0	0	2	0	0	4	3	0
00150042 02	ET7	15	42	20	1	1	1	2	5	0	1	1	0	0	1	3	3
00150046 02	ET7	15	46	28	3	1	1	2	4	1	1	1	1	0	4	3	0
00150050 02	ET7	15	50	16	2	1	1	2	6	0	1	1	1	0	1	3	2
00150050 03	ET7	15	50	19	2	1	1	2	2	1	2	1	1	0	1	3	11
00150054 02	ET7	15	54	17	3	1	4	2	3	1	1	1	1	0	1	3	3
00150057 02	ET7	15	57	19	2	1	4	2	2	0	1	1	0	0	4	3	0
00150061 02	ET7	15	61	16	2	1	1	2	6	0	1	1	1	0	1	3	3
00150065 02	ET7	15	65	19	2	1	1	2	3	0	1	1	1	0	4	3	0
00150069 02	ET7	15	69	18	3	1	4	2	4	1	1	1	1	0	4	3	0
00150072 02	ET7	15	72	22	4	1	1	2	3	1	1	1	0	0	4	3	0
00150076 01	ET7	15	76	22	3	1	1	2	5	0	1	2	0	0	4	3	0
00150080 03	ET7	15	80	19	1	1	1	2	3	0	1	1	0	0	1	3	3
00150087 01	ET7	15	87	19	3	1	1	2	6	0	2	2	1	0	1	3	3
00150091 02	ET7	15	91	24	3	1	1	2	4	0	1	1	0	0	4	3	0
00150095 02	ET7	15	95	22	4	1	1	2	3	2	1	1	1	0	1	3	3
00150102 02	ET7	15	102	17	4	1	4	2	2	2	1	1	1	0	1	3	3
00150110 02	ET7	15	110	20	5	1	4	2	7	0	1	1	1	0	4	3	0
00160001 02	ET7	16	1	27	3	1	1	2	6	0	1	1	0	0	4	3	0
00160005 02	ET7	16	5	21	3	1	1	2	7	1	1	1	0	0	4	3	0
00160008 02	ET7	16	8	19	3	1	1	2	7	0	1	1	1	0	4	3	0
00160019 02	ET7	16	19	25	3	1	1	2	4	1	1	1	0	0	4	3	0
00160023 02	ET7	16	23	19	3	1	1	2	6	1	1	1	1	0	1	3	3
00160026 01	ET7	16	26	17	3	1	1	2	6	0	4	2	0	0	4	3	0
00160030 04	ET7	16	30	21	4	1	1	2	2	1	1	1	0	0	4	3	0
00160037 01	ET7	16	37	20	2	1	1	2	6	1	1	2	0	0	4	3	0
00160040 02	ET7	16	40	25	3	1	1	2	5	0	1	1	0	0	1	3	11
00160044 03	ET7	16	44	21	4	1	1	2	5	2	1	1	1	0	1	3	11
00160061 02	ET7	16	61	21	4	1	1	2	7	1	1	1	1	0	4	3	0
00160069 02	ET7	16	69	25	3	1	1	2	4	2	1	2	1	0	4	3	0
00160076 02	ET7	16	76	19	3	1	1	2	3	1	1	1	1	0	4	3	0
00160083 02	ET7	16	83	22	2	1	1	2	7	0	1	1	0	0	4	3	0
00160086 02	ET7	16	86	19	3	1	1	2	2	2	1	1	1	0	4	3	0
00160090 04	ET7	16	90	19	2	1	1	2	2	2	1	1	0	0	1	3	11
00160104 02	ET7	16	104	21	1	1	1	2	5	1	1	1	0	0	4	3	0
00170003 02	ET7	17	3	15	3	1	1	2	3	1	1	1	1	0	4	3	0
00170007 02	ET7	17	7	16	3	1	1	2	3	1	1	1	1	0	4	3	0
00170010 02	ET7	17	10	19	2	1	1	2	4	0	1	1	0	0	4	3	0
00170014 02	ET7	17	14	13	2	1	1	2	4	0	1	1	1	0	4	3	0
00170017 02	ET7	17	17	20	2	1	1	2	5	0	1	1	0	0	4	3	0
00170020 02	ET7	17	20	19	3	1	1	2	3	1	1	1	1	0	4	3	0
00170027 02	ET7	17	27	16	2	1	1	2	3	0	1	1	0	0	1	3	3
00170030 02	ET7	17	30	17	1	1	1	2	6	0	1	1	0	0	4	3	0
00170037 02	ET7	17	37	17	2	1	1	2	1	0	4	2	0	0	4	3	0
00170044 02	ET7	17	44	14	1	1	1	2	5	0	1	1	0	0	4	3	0
00170047 02	ET7	17	47	12	1	1	1	2	5	0	1	1	1	0	4	3	0
00170051 02	ET7	17	51	15	1	1	1	2	3	1	1	1	1	0	4	3	0
00170054 02	ET7	17	54	14	2	1	1	2	3	1	1	1	0	0	4	3	0
00170061 02	ET7	17	61	16	2	1	1	2	4	0	1	1	0	0	4	3	0
00170061 08	ET7	17	61	24	2	1	1	2	3	0	1	1	7	7	1	3	11
00170064 02	ET7	17	64	12	2	1	1	2	7	0	1	1	1	0	4	3	0
00170071 02	ET7	17	71	14	2	1	1	2	3	1	1	1	0	0	4	3	0
00170074 02	ET7	17	74	20	2	1	1	2	3	1	1	1	1	0	4	3	0
00170077 02	ET7	17	77	17	2	1	1	2	6	1	1	1	1	0	1	3	11
00170088 02	ET7	17	88	17	1	1	1	2	2	1	1	1	1	0	4	3	0
00170098 02	ET7	17	98	12	2	1	1	2	6	0	1	1	1	0	4	3	0
00180009 02	ET7	18	9	23	1	1	1	2	5	0	1	1	0	0	4	3	0
00180017 02	ET7	18	17	17	1	1	1	2	2	0	1	1	0	0	4	3	0
00180021 01	ET7	18	21	19	1	1	1	2	5	0	3	2	0	0	4	3	0
00180025 02	ET7	18	25	17	2	1	1	2	1	1	1	1	0	0	4	3	0
00180030 02	ET7	18	30	20	1	1	1	2	4	0	1	1	0	0	1	3	3
00180034 02	ET7	18	34	19	1	1	1	2	4	0	1	1	0	0	4	3	0
00180038 02	ET7	18	38	24	1	1	1	2	5	0	1	1	0	0	4	3	0
00180046 02	ET7	18	46	19	1	1	1	2	6	0	1	1	0	0	1	3	3
00180051 02	ET7	18	51	17	3	1	1	2	6	0	1	1	0	0	4	3	0
00180055 02	ET7	18	55	17	1	1	1	2	4	1	1	1	0	0	1	3	3
00180063 02	ET7	18	63	20	1	1	1	2	6	0	1	1	1	0	4	0	0
00180067 02	ET7	18	67	16	1	1	1	2	5	0	1	1	1	0	4	3	0
00180072 02	ET7	18	72	20	1	1	1	2	3	0	1	1	0	0	4	3	0
00180076 02	ET7	18	76	15	1	1	1	2	2	0	1	1	0	0	4	3	0
00180080 02	ET7	18	80	14	2	1	1	2	5	0	1	1	0	0	4	3	0
00180084 01	ET7	18	84	16	1	1	1	2	4	1	5	2	0	0	4	3	0
00180088 01	ET7	18	88	15	2	1	1	2	6	0	3	2	0	0	4	3	0
00180093 02	ET7	18	93	22	1	1	1	2	2	0	5	2	0	0	1	3	3
00180097 04	ET7	18	97	21	1	1	1	2	3	0	1	1	0	0	4	3	0
00180118 02	ET7	18	118	18	2	1	1	2	3	0	1	1	0	0	4	3	0
00180122 02	ET7	18	122	20	1	1	1	2	6	0	1	1	0	0	4	3	0
00190004 02	ET7	19	4	14	1	1	1	2	5	1	1	1	1	0	4	3	0
00190010 02	ET7	19	10	14	4	1	1	2	5	0	1	1	1	0	4	3	0
00190016 02	ET7	19	16	18	1	1	1	2	5	0	1	1	0	0	1	3	3
00190021 02	ET7	19	21	19	1	1	1	2	4	1	1	1	0	0	1	3	11
00190033 01	ET7	19	33	19	2	1	1	2	2	1	1	2	0	0	4	3	0
00190038 02	ET7	19	38	16	2	1	1	2	4	1	1	1	0	0	1	3	3
00190044 02	ET7	19	44	20	1	1	1	2	3	0	1	1	0	0	1	3	1
00190049 02	ET7	19	49	17	1	1	1	2	1	0	1	1	0	0	4	0	0
00190072 01	ET7	19	72	20	2	1	1	2	6	0	4	2	1	0	4	3	0
00190072 02	ET7	19	72	17	2	1	1	2	1	1	4	2	1	0	1	3	11
00190078 02	ET7	19	78	14	3	1	1	2	5	1	1	1	0	0	4	3	0
00190089 03	ET7	19	89	29	3	1	1	2	5	0	1	2	7	7	1	3	5
00190089 04	ET7	19	89	24	3	1	1	2	5	0	1	2	7	7	2	3	8
00190095 03	ET7	19	95	20	3	1	1	2	2	0	1	1	0	0	1	3	13
00190100 02	ET7	19	100	20	2	1	1	2	5	1	1	1	0	0	4	3	0
00190111 01	ET7	19	111	18	2	1	1	2	2	1	1	2	0	0	4	3	0
00190117 02	ET7	19	117	22	1	1	1	2	3	0	1	1	0	0	4	3	0
00190128 01	ET7	19	128	18	1	1	1	2	2	1	1	2	0	0	1	3	11
00190134 01	ET7	19	134	13	1	1	1	2	5	0	5	2	1	0	4	3	0
00190140 01	ET7	19	140	19	2	1	1	2	3	1	1	2	0	0	1	3	11
00190145 02	ET7	19	145	14	2	1	1	2	2	0	1	1	0	0	1	3	11
00190157 02	ET7	19	157	16	2	1	1	2	5	0	1	1	1	0	4	3	0
00190162 02	ET7	19	162	15	2	1	1	2	3	1	1	1	0	0	4	3	0
00190168 03	ET7	19	168	27	1	1	1	2	3	3	1	1	0	0	4	3	0
00200003 02	ET7	20	3	20	2	1	1	2	3	1	1	1	0	0	1	3	11
00200013 02	ET7	20	13	24	2	1	1	2	4	0	1	1	0	0	4	3	0
00200018 02	ET7	20	18	14	3	1	1	2	7	0	1	1	0	0	1	3	11
00200028 02	ET7	20	28	20	4	1	1	2	7	0	3	1	0	0	1	3	2
00200042 02	ET7	20	42	17	1	1	1	2	5	0	1	1	0	0	4	3	0
00200047 02	ET7	20	47	16	4	1	1	2	4	0	1	1	0	1	1	3	11
00200052 02	ET7	20	52	21	5	1	1	2	2	2	1	1	1	1	1	3	11
00200062 02	ET7	20	62	15	2	1	1	2	7	0	1	1	0	0	1	3	3
00200067 02	ET7	20	67	18	4	1	1	2	5	0	1	1	0	0	4	3	0
00200072 02	ET7	20	72	17	4	1	1	2	4	1	1	1	0	0	1	3	13
00200076 02	ET7	20	76	19	4	1	1	2	2	1	1	1	1	0	4	3	0
00200076 04	ET7	20	76	20	4	1	1	2	6	1	1	1	7	7	4	3	0
00200081 02	ET7	20	81	16	3	1	1	2	4	0	1	1	0	0	2	3	8
00200091 02	ET7	20	91	20	3	1	1	2	3	2	1	1	0	0	4	3	0
00200096 01	ET7	20	96	22	3	1	1	2	6	0	4	2	0	0	4	3	0
00200101 01	ET7	20	101	21	2	1	1	2	2	0	4	2	0	0	4	3	0
00200106 02	ET7	20	106	17	5	1	1	2	4	0	1	1	0	1	4	3	0
00200110 01	ET7	20	110	11	5	1	1	2	5	3	4	2	0	0	4	3	0
00200125 02	ET7	20	125	15	2	1	1	2	2	0	1	1	0	0	4	3	0
00200135 02	ET7	20	135	20	2	1	1	2	2	1	1	1	1	0	1	3	3
00200140 02	ET7	20	140	17	4	1	1	2	4	2	1	1	0	1	1	3	3
00200145 01	ET7	20	145	19	3	1	1	2	2	1	1	2	1	0	1	3	11
00210012 02	ET7	21	12	17	4	1	1	2	4	1	1	1	0	0	1	3	3
00210021 02	ET7	21	21	20	5	1	1	2	6	0	1	1	1	1	1	3	3
00210021 03	ET7	21	21	17	5	1	1	2	2	1	5	1	1	1	4	3	0
00210030 02	ET7	21	30	15	5	1	1	2	7	0	1	1	0	1	4	3	0
00210035 01	ET7	21	35	15	5	1	1	2	4	0	2	2	0	0	1	3	11
00210039 02	ET7	21	39	22	4	1	1	2	3	1	1	1	0	0	4	3	0
00210049 02	ET7	21	49	17	5	1	1	2	6	1	1	1	0	1	1	3	3
00210053 01	ET7	21	53	13	5	1	1	2	4	1	4	2	0	1	4	3	0
00210063 03	ET7	21	63	23	4	1	1	2	3	3	4	2	0	0	4	3	0
00210067 01	ET7	21	67	21	4	1	1	2	6	0	4	2	0	1	4	3	0
00210072 01	ET7	21	72	18	5	1	1	2	7	0	3	2	1	0	4	3	0
00210072 02	ET7	21	72	13	5	1	1	2	3	2	4	2	1	0	4	3	0
00210077 01	ET7	21	77	14	4	1	1	2	7	0	0	2	0	0	4	3	0
00210086 01	ET7	21	86	18	5	1	1	2	4	1	2	2	0	1	1	3	13
00210090 02	ET7	21	90	14	5	1	1	2	2	1	0	2	0	1	1	3	11
00210104 02	ET7	21	104	17	4	1	1	2	2	1	1	1	0	0	1	3	3
00210109 01	ET7	21	109	19	5	1	1	2	2	0	4	2	1	0	4	3	0
00210118 01	ET7	21	118	15	5	1	1	2	5	0	0	2	0	1	4	3	0
00210123 01	ET7	21	123	14	5	1	1	2	2	0	5	2	1	0	4	3	0
00210128 02	ET7	21	128	19	5	1	1	2	4	1	0	2	0	1	1	3	3
00210128 04	ET7	21	128	11	5	1	1	2	1	1	1	2	0	1	1	3	3
00220002 02	ET7	22	2	15	1	1	1	2	4	0	1	1	0	0	1	3	11
00220008 02	ET7	22	8	21	1	1	1	2	5	0	1	1	0	0	1	3	3
00220013 02	ET7	22	13	15	1	1	1	2	3	0	1	1	0	0	1	3	11
00220018 02	ET7	22	18	14	2	1	1	2	4	0	1	1	1	0	1	3	3
00220023 02	ET7	22	23	19	1	1	1	2	7	0	1	1	0	0	4	3	0
00220023 04	ET7	22	23	22	1	1	1	2	2	1	1	1	0	0	4	3	0
00220028 02	ET7	22	28	18	1	1	1	2	2	0	1	1	0	0	4	3	0
00220033 02	ET7	22	33	15	1	1	1	2	4	0	1	1	0	0	4	3	0
00220038 02	ET7	22	38	16	1	1	1	2	2	1	1	1	0	0	1	3	3
00220048 02	ET7	22	48	16	1	1	1	2	4	0	1	1	0	0	4	3	0
00220053 02	ET7	22	53	19	1	1	1	2	5	0	1	1	0	0	4	3	0
00220059 02	ET7	22	59	18	1	1	1	2	3	1	1	1	0	0	1	3	11
00220069 02	ET7	22	69	12	3	1	1	2	5	0	1	1	0	0	1	3	3
00220079 02	ET7	22	79	23	1	1	1	2	5	0	1	1	0	0	4	3	0
00220084 02	ET7	22	84	19	3	1	1	2	4	0	1	1	0	0	1	3	3
00220094 02	ET7	22	94	19	2	1	1	2	3	1	1	1	1	0	4	3	0
00220099 02	ET7	22	99	18	3	1	1	2	4	0	1	1	0	0	1	3	3
00220104 01	ET7	22	104	21	1	1	1	2	4	1	4	2	0	0	4	3	0
00220115 02	ET7	22	115	22	2	1	1	2	3	1	1	1	0	0	4	3	0
00220120 01	ET7	22	120	20	1	1	1	2	4	0	1	2	0	0	4	3	0
00220125 02	ET7	22	125	19	2	1	1	2	4	0	1	1	0	0	1	3	11
00220130 01	ET7	22	130	16	3	1	1	2	7	0	0	2	0	0	4	3	0
00220140 02	ET7	22	140	14	2	1	1	2	2	0	1	1	0	0	4	3	0
00230005 01	ET7	23	5	16	3	1	1	2	5	1	4	2	0	0	4	3	0
00230008 02	ET7	23	8	14	4	1	1	2	4	0	1	1	1	0	1	3	3
00230015 02	ET7	23	15	16	2	1	1	2	6	0	1	1	0	0	4	3	0
00230015 03	ET7	23	15	20	2	1	1	2	2	2	1	1	0	0	4	3	0
00230022 01	ET7	23	22	19	4	1	1	2	2	1	4	2	1	0	1	3	11
00230025 02	ET7	23	25	24	3	1	1	2	3	1	1	1	1	0	4	3	0
00230029 02	ET7	23	29	19	4	1	1	2	5	0	1	1	0	0	4	3	0
00230032 01	ET7	23	32	14	2	1	1	2	6	0	4	2	1	0	4	3	0
00230039 02	ET7	23	39	18	2	1	1	2	6	0	1	1	0	0	4	3	0
00230043 02	ET7	23	43	17	4	1	1	2	5	0	1	1	0	0	4	3	0
00230046 01	ET7	23	46	21	3	1	1	2	6	0	3	2	0	0	4	3	0
00230056 02	ET7	23	56	20	2	1	1	2	3	0	1	1	0	0	4	3	0
00230063 02	ET7	23	63	18	2	1	1	2	2	1	1	1	1	0	1	3	11
00230067 02	ET7	23	67	15	4	1	1	2	6	0	1	1	1	0	1	3	11
00230080 02	ET7	23	80	16	4	1	1	2	6	1	1	1	1	0	4	3	0
00230094 02	ET7	23	94	20	3	1	1	2	7	0	1	1	1	0	4	3	0
00230098 02	ET7	23	98	16	2	1	1	2	3	1	1	1	1	0	1	3	3
00230101 02	ET7	23	101	19	2	1	1	2	3	1	1	1	0	0	1	3	3
00240001 02	ET7	24	1	16	2	1	1	2	1	0	4	1	0	0	1	3	3
00240005 02	ET7	24	5	16	2	1	1	2	4	1	1	1	0	0	4	3	0
00240012 02	ET7	24	12	15	2	1	1	2	6	0	1	1	1	0	4	3	0
00240015 02	ET7	24	15	16	5	1	1	2	2	0	1	1	0	0	1	3	1
00240018 01	ET7	24	18	24	3	1	1	2	3	2	1	2	0	0	1	3	11
00240025 01	ET7	24	25	17	5	1	1	2	4	1	1	2	0	1	1	3	11
00240028 02	ET7	24	28	14	5	1	1	2	5	0	1	1	0	1	1	3	11
00240038 01	ET7	24	38	17	4	1	1	2	6	0	5	2	0	0	4	3	0
00240042 01	ET7	24	42	25	5	1	1	2	3	2	1	2	0	1	4	3	0
00240045 02	ET7	24	45	35	5	1	1	2	6	0	1	1	0	1	4	3	0
00240055 02	ET7	24	55	13	4	1	1	2	4	0	1	1	0	0	2	3	8
00240065 01	ET7	24	65	15	5	1	1	2	4	0	4	2	1	0	1	3	3
00240069 02	ET7	24	69	17	5	1	1	2	3	0	1	1	0	0	4	3	0
00240069 06	ET7	24	69	18	5	1	1	2	1	2	1	1	7	7	4	3	0
00240072 02	ET7	24	72	19	5	1	1	2	3	0	1	1	0	1	1	3	3
00240079 01	ET7	24	79	18	5	1	1	2	6	1	4	2	1	1	1	3	5
00240086 02	ET7	24	86	19	5	1	1	2	6	0	1	1	0	0	1	3	11
00240089 02	ET7	24	89	17	4	1	1	2	6	0	1	1	0	0	4	3	0
00240099 02	ET7	24	99	20	4	1	1	2	5	0	2	1	0	0	4	3	0
00250006 02	ET7	25	6	19	5	1	1	2	4	2	5	2	1	0	4	3	0
00250013 01	ET7	25	13	16	3	1	1	2	5	0	4	2	0	0	4	3	0
00250019 05	ET7	25	19	20	4	1	1	2	2	2	4	1	0	1	4	3	0
00250026 02	ET7	25	26	15	4	1	1	2	4	0	1	1	0	0	4	3	0
00250032 02	ET7	25	32	19	5	1	1	2	7	0	1	1	0	0	1	3	3
00250051 01	ET7	25	51	20	5	1	1	2	5	0	4	2	1	1	4	3	0
00250064 01	ET7	25	64	18	5	1	1	2	1	1	1	2	0	0	4	3	0
00250070 01	ET7	25	70	22	5	1	1	2	2	1	1	2	0	0	4	3	0
00250083 01	ET7	25	83	18	5	1	1	2	1	2	2	2	0	0	4	3	0
00250102 02	ET7	25	102	13	5	1	1	2	5	0	1	1	0	1	4	3	0
00250122 02	ET7	25	122	19	5	1	1	2	2	1	1	1	0	1	4	3	0
00250128 01	ET7	25	128	24	5	1	1	2	3	3	1	2	1	0	1	3	11
00250134 02	ET7	25	134	17	4	1	1	2	2	1	1	1	0	0	4	3	0
00250141 02	ET7	25	141	21	5	1	1	2	2	2	1	1	0	1	1	3	11
00250147 02	ET7	25	147	19	4	1	1	2	6	0	1	1	0	0	1	3	3
00250154 01	ET7	25	154	17	4	1	1	2	5	0	2	2	0	0	1	3	11
00250160 02	ET7	25	160	17	4	1	1	2	1	2	1	1	0	0	4	3	0
00250166 01	ET7	25	166	17	5	1	1	2	2	1	1	2	0	0	4	3	0
00250173 02	ET7	25	173	19	5	1	1	2	6	0	1	1	0	0	4	0	0
00250179 01	ET7	25	179	17	4	1	1	2	5	0	4	2	0	0	4	3	0
00250192 01	ET7	25	192	15	5	1	1	2	3	1	3	2	0	0	4	3	0
00260016 02	ET7	26	16	17	5	2	4	1	2	3	1	1	0	1	1	3	11
00260058 02	ET7	26	58	14	5	2	4	1	3	2	1	1	1	1	4	3	0
00260063 01	ET7	26	63	19	5	2	4	1	4	3	1	2	0	1	4	3	0
00260074 01	ET7	26	74	21	5	2	4	1	6	1	3	2	0	1	4	3	0
00260090 02	ET7	26	90	23	5	2	4	1	3	1	1	1	1	0	1	3	3
00260105 02	ET7	26	105	23	5	2	4	1	3	2	1	1	1	1	1	3	3
00260127 02	ET7	26	127	23	4	2	4	1	3	0	1	1	1	0	1	3	3
00260132 02	ET7	26	132	31	5	2	4	1	5	0	1	1	1	1	4	3	0
00270006 02	ET7	27	6	16	1	2	4	1	4	1	1	1	0	0	4	0	0
00270022 02	ET7	27	22	23	1	2	4	1	4	0	1	1	0	0	4	0	0
00270030 02	ET7	27	30	13	3	2	4	1	6	0	1	1	0	0	4	3	0
00270030 04	ET7	27	30	26	3	2	4	1	3	1	1	1	0	0	4	3	0
00270038 01	ET7	27	38	20	2	2	4	1	5	0	3	2	0	0	4	3	0
00270046 01	ET7	27	46	12	4	2	4	1	5	1	1	2	1	0	4	0	0
00270046 09	ET7	27	46	25	4	2	4	1	7	0	1	2	7	7	4	3	0
00270054 02	ET7	27	54	17	3	2	4	1	3	0	1	1	0	0	4	0	0
00270062 06	ET7	27	62	18	3	2	4	1	2	1	1	1	0	0	1	3	2
00270070 02	ET7	27	70	20	5	2	4	1	3	2	1	1	1	1	4	3	0
00270078 03	ET7	27	78	17	1	2	4	1	1	1	4	1	0	0	4	3	0
00270086 03	ET7	27	86	19	4	2	4	1	2	1	1	1	0	0	4	3	0
00270094 02	ET7	27	94	22	5	2	4	1	3	2	1	1	1	1	4	3	0
00270110 02	ET7	27	110	12	3	2	4	1	2	2	1	1	0	0	4	3	0
00270118 02	ET7	27	118	16	5	2	4	1	4	1	1	1	0	1	4	3	0
00270134 01	ET7	27	134	11	5	2	4	1	6	0	1	2	0	0	4	3	0
00270142 02	ET7	27	142	14	5	2	4	1	5	0	1	1	0	0	4	3	0
00270142 03	ET7	27	142	15	5	2	4	1	2	0	1	1	0	0	4	0	0
00270158 02	ET7	27	158	18	5	2	4	1	4	1	1	1	0	0	4	3	0
00270166 01	ET7	27	166	19	5	2	4	1	2	3	1	2	0	1	1	3	3
00270174 02	ET7	27	174	18	5	2	4	1	5	0	1	1	1	0	4	3	0
00270182 01	ET7	27	182	16	5	2	4	1	2	1	1	2	1	0	4	3	0
00270206 02	ET7	27	206	20	5	2	4	1	5	0	1	1	0	1	4	3	0
00270214 02	ET7	27	214	12	5	2	4	1	3	0	1	1	0	0	4	3	0
00270222 02	ET7	27	222	17	5	2	4	1	2	0	1	1	0	1	4	3	0
00270230 02	ET7	27	230	15	1	2	4	1	5	0	1	1	0	0	4	3	0
00270230 03	ET7	27	230	16	1	2	4	1	2	1	1	1	0	0	4	3	0
00270238 01	ET7	27	238	15	2	2	4	1	6	0	1	2	0	0	4	3	0
00280016 02	ET7	28	16	12	1	2	4	1	6	0	1	1	0	0	4	3	0
00280022 01	ET7	28	22	12	1	2	4	1	5	0	4	2	0	0	4	3	0
00280028 02	ET7	28	28	17	1	2	4	1	2	0	1	1	0	0	4	3	0
00280034 02	ET7	28	34	18	5	2	1	1	1	1	1	1	0	1	1	3	1
00280040 01	ET7	28	40	20	5	2	4	1	4	1	3	2	1	1	4	3	0
00280064 02	ET7	28	64	23	5	2	1	1	5	1	1	1	1	1	1	3	3
00280070 02	ET7	28	70	16	5	2	3	1	2	1	1	1	1	1	1	3	11
00280082 01	ET7	28	82	11	5	2	4	1	4	3	3	2	1	1	4	3	0
00280088 02	ET7	28	88	17	5	2	3	1	7	1	1	1	0	1	4	3	0
00280100 02	ET7	28	100	23	5	2	3	1	3	3	1	1	0	1	1	3	1
00280106 02	ET7	28	106	18	5	2	4	1	2	1	1	1	1	0	4	3	0
00280118 02	ET7	28	118	20	5	2	4	1	5	1	1	1	1	1	4	3	0
00280148 02	ET7	28	148	21	5	2	4	1	5	0	1	1	1	0	1	3	3
00290002 02	ET7	29	2	21	1	2	4	1	4	0	1	1	0	0	4	3	0
00290010 02	ET7	29	10	18	1	2	4	1	4	0	1	1	0	0	4	3	0
00290018 01	ET7	29	18	18	3	2	4	1	5	0	1	2	0	0	1	3	11
00290018 07	ET7	29	18	18	3	2	4	1	1	1	1	2	0	0	4	3	0
00290026 02	ET7	29	26	25	1	2	4	1	7	0	1	1	0	0	4	3	0
00290030 01	ET7	29	30	21	5	2	4	1	4	0	1	2	0	0	4	3	0
00290034 02	ET7	29	34	14	4	2	4	1	4	0	1	1	0	0	4	3	0
00290045 02	ET7	29	45	12	5	2	4	1	5	0	4	1	1	0	4	3	0
00290053 02	ET7	29	53	23	5	2	4	1	3	0	1	1	0	0	4	3	0
00290057 02	ET7	29	57	16	5	2	4	1	2	0	1	1	0	0	4	3	0
00290061 02	ET7	29	61	20	5	2	4	1	3	0	1	1	0	0	1	3	1
00290065 02	ET7	29	65	20	4	2	4	1	6	0	1	1	0	0	4	3	0
00290069 01	ET7	29	69	12	4	2	4	1	6	0	3	2	0	0	4	3	0
00290073 02	ET7	29	73	17	5	2	4	1	2	1	1	1	0	0	1	3	3
00290080 01	ET7	29	80	16	5	2	4	1	7	0	3	2	0	1	4	3	0
00290084 01	ET7	29	84	23	5	2	4	1	6	0	1	2	0	1	4	3	0
00290088 01	ET7	29	88	17	5	2	4	1	3	0	1	2	0	0	4	3	0
00290104 01	ET7	29	104	14	5	2	4	1	4	0	1	2	0	0	1	3	3
00290108 02	ET7	29	108	20	5	2	4	1	3	3	1	1	1	0	4	3	0
00290112 02	ET7	29	112	21	5	2	4	1	2	2	1	1	0	1	1	3	13
00290116 02	ET7	29	116	12	5	2	4	1	6	1	1	1	0	1	4	3	0
00300002 02	ET7	30	2	21	5	2	4	1	4	0	1	1	0	1	4	3	0
00300008 02	ET7	30	8	18	5	2	4	1	2	1	1	1	0	1	1	3	3
00300014 02	ET7	30	14	22	4	2	4	1	4	1	1	1	1	1	4	3	0
00300020 02	ET7	30	20	18	5	2	4	1	3	1	1	1	0	0	1	3	3
00300020 05	ET7	30	20	15	5	2	4	1	2	1	4	1	0	0	4	3	0
00300020 08	ET7	30	20	25	5	2	4	1	3	0	4	1	0	0	1	3	3
00300031 02	ET7	30	31	19	5	2	4	1	2	1	1	1	0	1	1	3	1
00300037 02	ET7	30	37	14	5	2	4	1	4	0	1	1	0	1	4	3	0
00300043 02	ET7	30	43	23	5	2	4	1	3	0	1	1	0	1	1	3	3
00300048 02	ET7	30	48	18	5	2	4	1	5	0	1	1	0	1	1	3	1
00300054 01	ET7	30	54	14	2	2	4	1	4	0	5	2	0	0	4	3	0
00300054 07	ET7	30	54	18	2	2	4	1	4	0	1	2	7	7	4	3	0
00300060 02	ET7	30	60	21	5	2	4	1	7	1	1	1	0	1	4	3	0
00300065 02	ET7	30	65	14	4	2	4	1	4	0	4	1	0	0	4	3	0
00300071 01	ET7	30	71	20	5	2	4	1	3	1	5	2	0	1	4	3	0
00300083 02	ET7	30	83	19	5	2	4	1	4	0	1	1	0	1	4	3	0
00300088 02	ET7	30	88	22	5	2	4	1	6	1	1	1	1	1	4	3	0
00300100 02	ET7	30	100	17	5	2	4	1	3	0	1	1	0	1	4	3	0
00300117 01	ET7	30	117	20	5	2	4	1	3	3	1	2	0	1	1	3	3
00300117 04	ET7	30	117	20	5	2	4	1	3	0	1	2	0	1	4	3	0
00300134 02	ET7	30	134	19	5	2	4	1	2	1	1	1	0	1	1	3	1
00300163 02	ET7	30	163	20	5	2	4	1	6	0	1	1	1	1	4	3	0
00300163 11	ET7	30	163	16	5	2	4	1	2	2	4	1	1	1	4	3	0
00300169 02	ET7	30	169	16	5	2	4	1	2	0	1	1	0	0	4	3	0
00310001 02	ET7	31	1	12	3	2	4	2	5	1	1	1	0	0	4	3	0
00310009 02	ET7	31	9	14	4	2	4	2	3	1	1	1	0	1	4	3	0
00310016 02	ET7	31	16	21	5	2	1	2	3	2	1	2	0	1	1	3	3
00310027 01	ET7	31	27	20	4	2	4	2	5	1	4	2	1	1	1	3	3
00310041 01	ET7	31	41	14	5	2	4	2	6	0	4	2	0	1	1	3	3
00310049 02	ET7	31	49	12	4	2	4	2	1	2	1	1	1	0	1	3	3
00310060 01	ET7	31	60	24	5	2	4	2	5	1	1	2	0	1	1	3	3
00310074 01	ET7	31	74	20	3	2	1	2	4	1	3	2	0	0	1	3	5
00310078 01	ET7	31	78	12	2	2	4	2	5	0	3	2	0	0	4	0	0
00310078 02	ET7	31	78	22	2	2	4	2	2	2	1	2	0	0	1	3	3
00310081 02	ET7	31	81	20	5	2	4	2	5	0	1	1	0	1	1	3	3
00310081 05	ET7	31	81	18	5	2	4	2	1	2	1	1	0	1	1	3	2
00310089 02	ET7	31	89	23	4	2	4	2	7	0	1	1	1	0	1	3	3
00310096 02	ET7	31	96	15	3	2	4	2	4	0	1	1	0	0	4	3	0
00310103 01	ET7	31	103	20	4	2	4	2	5	1	1	2	1	1	1	3	3
00310103 03	ET7	31	103	18	4	2	4	2	1	1	4	2	1	1	4	3	0
00310107 01	ET7	31	107	12	1	2	4	2	6	0	4	2	1	0	4	0	0
00320014 02	ET7	32	14	16	1	2	4	2	2	0	1	1	0	0	4	3	0
00320018 01	ET7	32	18	23	1	2	4	2	3	0	1	2	0	0	4	0	0
00320023 03	ET7	32	23	13	1	2	4	2	2	0	4	1	0	0	4	3	0
00320031 01	ET7	32	31	15	3	2	4	2	4	0	4	2	1	0	4	3	0
00320036 02	ET7	32	36	20	1	2	4	2	2	0	4	1	0	0	4	3	0
00320040 03	ET7	32	40	15	1	2	4	2	2	0	1	1	0	0	4	3	0
00320044 02	ET7	32	44	12	2	2	4	2	4	0	1	1	0	0	1	3	1
00320053 02	ET7	32	53	12	1	2	4	2	2	0	1	1	0	0	4	0	0
00320057 02	ET7	32	57	26	1	2	4	2	5	0	1	1	0	0	4	3	0
00320061 02	ET7	32	61	14	3	2	4	2	4	0	1	1	0	0	4	3	0
00320065 02	ET7	32	65	20	1	2	4	2	4	0	1	1	0	0	4	3	0
00320070 02	ET7	32	70	22	1	2	4	2	3	0	1	1	0	0	4	3	0
00320078 07	ET7	32	78	15	1	2	4	2	1	1	1	2	0	0	4	3	0
00320082 01	ET7	32	82	32	2	2	4	2	6	1	1	2	0	0	4	3	0
00320087 02	ET7	32	87	25	1	2	4	2	3	0	1	1	0	0	4	3	0
00320095 02	ET7	32	95	15	1	2	4	2	3	0	1	1	0	0	4	0	0
00320108 02	ET7	32	108	17	1	2	4	2	3	0	1	1	0	0	4	0	0
00320112 02	ET7	32	112	16	1	2	4	2	4	0	1	1	0	0	4	3	0
00320117 01	ET7	32	117	21	1	2	4	2	7	0	3	2	0	0	4	0	0
00320117 02	ET7	32	117	19	1	2	4	2	2	2	1	2	0	0	4	3	0
00320125 01	ET7	32	125	25	1	2	4	2	5	0	1	2	0	0	4	3	0
00330003 02	ET7	33	3	23	1	2	4	2	7	1	1	1	1	0	4	3	0
00330007 02	ET7	33	7	17	1	2	4	2	2	0	1	1	0	0	4	3	0
00330010 02	ET7	33	10	20	1	2	4	2	4	0	1	1	0	0	4	3	0
00330013 01	ET7	33	13	17	1	2	4	2	2	1	1	2	0	0	4	3	0
00330020 02	ET7	33	20	15	1	2	4	2	1	1	1	1	0	0	4	3	0
00330023 02	ET7	33	23	19	1	2	4	2	3	0	1	1	1	0	4	3	0
00330029 01	ET7	33	29	23	1	2	4	2	6	0	1	2	0	0	4	3	0
00330033 02	ET7	33	33	24	1	2	4	2	6	0	1	1	1	0	4	3	0
00330036 01	ET7	33	36	17	1	2	4	2	6	1	1	2	0	0	4	3	0
00330039 01	ET7	33	39	22	1	2	4	2	6	1	1	2	0	0	4	3	0
00330042 01	ET7	33	42	14	1	2	4	2	3	1	1	2	0	0	4	3	0
00330049 01	ET7	33	49	24	1	2	4	2	5	0	4	2	0	0	4	3	0
00330052 01	ET7	33	52	30	1	2	4	2	5	0	1	2	0	0	1	3	3
00330055 01	ET7	33	55	24	1	2	4	2	6	0	1	2	0	0	4	3	0
00330058 01	ET7	33	58	16	4	2	4	2	2	1	1	2	0	0	4	3	0
00330062 02	ET7	33	62	21	1	2	4	2	6	0	1	1	0	0	1	3	3
00330068 01	ET7	33	68	14	1	2	4	2	1	1	1	2	0	0	4	3	0
00330071 01	ET7	33	71	19	1	2	4	2	6	0	1	2	0	0	4	3	0
00330075 02	ET7	33	75	24	1	2	4	2	5	0	1	1	0	0	4	3	0
00330078 02	ET7	33	78	31	1	2	4	2	6	0	1	1	0	0	4	3	0
00330084 02	ET7	33	84	30	1	2	4	2	6	0	1	1	0	0	4	3	0
00330087 01	ET7	33	87	16	1	2	4	2	6	0	1	2	0	0	4	3	0
00330091 01	ET7	33	91	18	1	2	4	2	2	1	1	2	0	0	4	3	0
00330094 02	ET7	33	94	20	1	2	4	2	5	0	1	1	0	0	1	3	13
00330097 01	ET7	33	97	21	1	2	4	2	3	0	1	2	0	0	4	3	0
00340012 02	ET7	34	12	18	1	2	4	2	4	0	1	1	0	0	4	0	0
00340019 02	ET7	34	19	22	1	2	4	2	3	0	1	1	1	0	4	0	0
00340025 01	ET7	34	25	12	1	2	4	2	7	0	1	2	0	0	4	0	0
00340032 02	ET7	34	32	22	1	2	4	2	3	0	1	1	0	0	4	3	0
00340039 02	ET7	34	39	15	1	2	4	2	3	0	1	1	0	0	4	3	0
00340052 02	ET7	34	52	22	1	2	4	2	5	0	1	1	0	0	4	3	0
00340058 01	ET7	34	58	13	1	2	4	2	6	0	1	2	0	0	4	3	0
00340065 01	ET7	34	65	15	1	2	4	2	2	0	1	2	0	0	4	3	0
00340078 01	ET7	34	78	26	1	2	4	2	5	0	1	2	1	0	4	0	0
00340112 02	ET7	34	112	14	2	2	4	2	3	0	1	1	0	0	4	0	0
00340131 02	ET7	34	131	21	1	2	4	2	3	0	1	1	0	0	4	3	0
00340138 02	ET7	34	138	14	3	2	4	2	3	1	1	2	0	0	1	3	1
00340145 02	ET7	34	145	21	1	2	4	2	2	1	1	1	0	0	4	3	0
00340158 02	ET7	34	158	19	1	2	4	2	3	0	1	1	0	0	4	0	0
00340165 01	ET7	34	165	18	1	2	4	2	7	0	1	2	0	0	4	3	0
00340185 02	ET7	34	185	19	1	2	4	2	3	1	1	1	0	0	1	3	2
00340191 01	ET7	34	191	17	1	2	4	2	2	1	1	2	0	0	4	3	0
00340198 02	ET7	34	198	20	1	2	4	2	3	1	1	1	0	0	4	0	0
00350009 01	ET7	35	9	13	1	2	4	2	7	0	1	2	1	0	4	0	0
00350015 01	ET7	35	15	19	1	2	4	2	3	0	1	2	0	0	4	3	0
00350019 01	ET7	35	19	15	1	2	4	2	3	0	1	2	1	0	4	3	0
00350022 01	ET7	35	22	16	1	2	4	2	7	0	1	2	0	0	4	3	0
00350022 05	ET7	35	22	12	1	2	4	2	1	0	4	2	0	0	4	3	0
00350025 01	ET7	35	25	15	1	2	4	2	5	0	1	2	0	0	4	3	0
00350029 02	ET7	35	29	26	1	2	4	2	3	1	1	1	0	0	4	0	0
00350032 02	ET7	35	32	14	1	2	4	2	6	0	1	1	0	0	4	0	0
00350035 02	ET7	35	35	18	1	2	4	2	2	0	1	1	1	0	4	0	0
00350038 02	ET7	35	38	17	1	2	4	2	3	0	1	1	1	0	4	3	0
00350045 02	ET7	35	45	19	1	2	4	2	2	1	1	1	1	0	4	3	0
00350051 02	ET7	35	51	16	1	2	4	2	7	0	1	1	0	0	4	3	0
00350055 01	ET7	35	55	19	1	2	4	2	3	0	4	2	0	0	4	3	0
00350058 02	ET7	35	58	17	2	2	4	2	4	0	1	1	1	0	4	3	0
00350064 02	ET7	35	64	12	1	2	4	2	5	0	1	1	0	0	4	3	0
00350081 01	ET7	35	81	23	1	2	4	2	3	0	1	2	0	0	4	0	0
00350084 02	ET7	35	84	17	1	2	4	2	3	0	1	1	0	0	4	3	0
00350087 02	ET7	35	87	18	1	2	4	2	2	1	1	2	1	0	4	3	0
00350094 01	ET7	35	94	15	1	2	4	2	2	1	1	2	0	0	4	0	0
00350097 02	ET7	35	97	18	1	2	4	2	2	1	1	1	1	0	4	3	0
00360002 01	ET7	36	2	15	1	2	4	2	6	0	3	2	1	0	4	3	0
00360006 01	ET7	36	6	14	1	2	4	2	2	0	1	2	0	0	4	3	0
00360010 02	ET7	36	10	24	1	2	4	2	3	0	1	1	0	0	4	3	0
00360021 01	ET7	36	21	12	1	2	4	2	6	0	3	2	1	0	4	3	0
00360021 02	ET7	36	21	20	1	2	4	2	3	0	4	2	1	0	4	3	0
00360029 02	ET7	36	29	16	1	2	4	2	6	0	1	1	0	0	4	3	0
00360036 02	ET7	36	36	17	1	2	4	2	1	0	1	1	0	0	4	3	0
00360043 02	ET7	36	43	12	1	2	4	2	3	0	1	1	0	0	4	3	0
00360047 02	ET7	36	47	16	1	2	4	2	4	0	1	1	0	0	4	3	0
00360051 01	ET7	36	51	15	1	2	4	2	4	0	1	2	0	0	4	3	0
00360055 02	ET7	36	55	19	1	2	4	2	6	0	3	2	0	0	4	3	0
00360058 01	ET7	36	58	18	1	2	4	2	4	0	1	2	1	0	4	3	0
00360062 02	ET7	36	62	15	1	2	4	2	1	0	1	1	0	0	4	3	0
00360070 01	ET7	36	70	17	1	2	4	2	4	1	1	2	0	0	4	3	0
00360073 02	ET7	36	73	17	1	2	4	2	1	0	1	1	0	0	4	3	0
00360081 02	ET7	36	81	13	4	2	4	2	2	0	1	1	1	1	4	3	0
00360085 02	ET7	36	85	20	1	2	4	2	4	0	1	1	0	0	4	0	0
00360088 01	ET7	36	88	15	1	2	4	2	2	0	1	2	0	0	4	3	0
00360096 01	ET7	36	96	15	1	2	4	2	4	0	1	2	0	0	4	3	0
00360111 02	ET7	36	111	14	1	2	4	2	3	0	1	1	0	0	4	3	0
00370007 01	ET7	37	7	20	2	2	4	2	3	1	1	2	0	0	4	3	0
00370011 02	ET7	37	11	13	1	2	4	2	4	0	1	1	0	0	4	3	0
00370019 01	ET7	37	19	18	1	2	4	2	4	0	1	2	0	0	4	3	0
00370027 01	ET7	37	27	12	1	2	4	2	4	0	1	2	0	0	1	3	11
00370035 02	ET7	37	35	12	2	2	4	2	6	0	1	1	0	0	4	3	0
00370043 02	ET7	37	43	15	4	2	4	2	5	0	1	1	0	0	4	3	0
00370048 04	ET7	37	48	16	3	2	4	2	1	1	4	1	0	0	4	3	0
00370052 01	ET7	37	52	19	4	2	4	2	2	2	1	2	1	0	4	3	0
00370068 03	ET7	37	68	17	1	2	4	2	3	1	1	1	0	0	4	3	0
00370093 01	ET7	37	93	14	4	2	4	2	1	1	1	2	0	0	1	3	3
00370097 02	ET7	37	97	12	2	2	4	2	4	0	1	1	0	0	1	3	11
00370101 01	ET7	37	101	19	1	2	4	2	3	1	1	2	0	0	4	3	0
00370105 01	ET7	37	105	12	1	2	4	2	3	0	1	2	0	0	4	3	0
00370109 01	ET7	37	109	18	1	2	4	2	1	1	1	2	0	0	4	3	0
00370117 01	ET7	37	117	17	3	2	4	2	2	1	1	2	0	0	4	3	0
00380002 02	ET7	38	2	21	1	2	4	2	3	0	1	1	1	0	4	3	0
00380007 01	ET7	38	7	12	1	2	4	2	6	0	3	2	0	0	4	3	0
00380011 02	ET7	38	11	24	2	2	4	2	3	0	1	1	0	0	4	3	0
00380015 01	ET7	38	15	19	3	2	4	2	3	0	1	2	0	0	4	3	0
00380019 01	ET7	38	19	23	1	2	4	2	3	0	1	2	0	0	4	3	0
00380023 02	ET7	38	23	13	1	2	4	2	1	0	1	1	0	0	4	3	0
00380027 02	ET7	38	27	12	2	2	4	2	6	0	1	1	1	0	4	3	0
00380032 01	ET7	38	32	14	3	2	4	2	2	0	1	2	0	0	4	0	0
00380036 01	ET7	38	36	21	1	2	4	2	5	0	3	2	0	0	4	0	0
00380044 01	ET7	38	44	19	2	2	4	2	2	0	1	2	0	0	4	3	0
00380052 02	ET7	38	52	20	2	2	4	2	2	0	1	1	0	0	4	3	0
00380065 02	ET7	38	65	21	2	2	4	2	3	0	1	1	0	0	4	3	0
00380073 01	ET7	38	73	18	1	2	4	2	2	1	1	2	0	0	4	3	0
00380077 01	ET7	38	77	12	1	2	4	2	5	0	3	2	0	0	4	3	0
00380086 02	ET7	38	86	15	3	2	4	2	2	0	1	1	1	0	4	0	0
00380090 01	ET7	38	90	18	1	2	4	2	2	0	1	2	0	0	4	0	0
00380094 01	ET7	38	94	16	1	2	4	2	3	0	4	2	0	0	4	3	0
00380102 02	ET7	38	102	12	1	2	4	2	4	0	1	1	0	0	4	3	0
00380107 02	ET7	38	107	14	1	2	4	2	4	0	1	1	0	0	4	3	0
00380111 02	ET7	38	111	15	1	2	4	2	4	0	4	1	0	0	4	3	0
00380115 01	ET7	38	115	24	1	2	4	2	3	0	1	2	0	0	4	0	0
00380119 02	ET7	38	119	19	1	2	4	2	3	0	1	1	0	0	4	3	0
00390001 02	ET7	39	1	14	1	2	4	2	3	0	1	1	0	0	4	3	0
00390006 02	ET7	39	6	17	1	2	4	2	3	0	1	1	0	0	4	3	0
00390010 02	ET7	39	10	14	1	2	4	2	3	0	1	1	1	0	4	0	0
00390014 02	ET7	39	14	17	1	2	4	2	4	0	1	1	1	0	4	3	0
00390027 02	ET7	39	27	13	1	2	4	2	3	0	1	1	0	0	4	3	0
00390040 01	ET7	39	40	16	1	2	4	2	6	0	1	2	1	0	4	3	0
00390045 02	ET7	39	45	12	1	2	4	2	2	1	1	1	0	0	4	3	0
00390049 02	ET7	39	49	14	1	2	4	2	5	0	1	1	0	0	4	3	0
00390053 02	ET7	39	53	18	1	2	4	2	7	0	1	1	0	0	4	3	0
00390058 02	ET7	39	58	26	1	2	4	2	4	0	1	1	0	0	4	0	0
00390062 01	ET7	39	62	19	1	2	4	2	2	1	1	2	0	0	4	0	0
00390071 02	ET7	39	71	16	1	2	4	2	6	0	1	1	0	0	4	3	0
00390071 03	ET7	39	71	23	1	2	4	2	3	1	1	1	0	0	4	3	0
00390071 04	ET7	39	71	16	1	2	4	2	1	0	1	1	0	0	4	3	0
00390079 01	ET7	39	79	15	1	2	4	2	3	0	1	2	1	0	4	0	0
00390084 01	ET7	39	84	18	1	2	4	2	5	0	4	2	0	0	4	3	0
00390092 02	ET7	39	92	12	1	2	4	2	5	0	1	1	0	0	4	3	0
00390105 02	ET7	39	105	18	1	2	4	2	6	0	1	1	0	0	4	0	0
00390114 01	ET7	39	114	14	1	2	4	2	7	0	1	2	0	0	4	0	0
00390123 02	ET7	39	123	14	1	2	4	2	5	0	1	1	0	0	4	0	0
00390127 02	ET7	39	127	22	1	2	4	2	3	1	4	2	0	0	4	0	0
00390127 03	ET7	39	127	18	1	2	4	2	1	1	1	2	0	0	4	0	0
00400001 01	ET7	40	1	23	1	2	4	2	5	0	1	2	0	0	4	3	0
00400008 02	ET7	40	8	19	1	2	4	2	2	0	1	1	0	0	4	3	0
00400011 02	ET7	40	11	19	1	2	4	2	4	0	1	2	0	0	4	0	0
00400014 02	ET7	40	14	14	1	2	4	2	2	1	1	1	0	0	4	3	0
00400024 02	ET7	40	24	17	1	2	4	2	3	0	1	1	0	0	4	3	0
00400024 03	ET7	40	24	18	1	2	4	2	3	0	1	1	0	0	4	3	0
00400027 02	ET7	40	27	19	1	2	4	2	2	0	1	1	0	0	4	0	0
00400031 02	ET7	40	31	15	1	2	4	2	1	0	1	1	1	0	4	3	0
00400034 02	ET7	40	34	13	1	2	4	2	2	0	1	1	0	0	4	3	0
00400040 01	ET7	40	40	19	1	2	4	2	6	0	1	2	0	0	4	3	0
00400043 02	ET7	40	43	15	1	2	4	2	2	0	1	1	0	0	4	3	0
00400047 02	ET7	40	47	24	1	2	4	2	4	0	1	1	0	0	4	3	0
00400050 02	ET7	40	50	16	1	2	4	2	2	0	4	2	0	0	4	3	0
00400053 02	ET7	40	53	18	1	2	4	2	3	0	1	1	0	0	4	3	0
00400056 02	ET7	40	56	24	1	2	4	2	3	0	1	2	0	0	4	3	0
00400060 01	ET7	40	60	14	1	2	4	2	2	0	1	2	0	0	4	3	0
00400063 01	ET7	40	63	27	1	2	4	2	5	0	1	2	0	0	4	3	0
00400066 02	ET7	40	66	17	1	2	4	2	2	0	1	1	0	0	4	3	0
00400073 02	ET7	40	73	15	1	2	4	2	3	0	1	1	0	0	4	3	0
00400076 02	ET7	40	76	20	1	2	4	2	4	0	1	1	0	0	4	3	0
00400082 02	ET7	40	82	15	1	2	4	2	3	0	1	1	0	0	4	3	0
00400085 02	ET7	40	85	22	1	2	4	2	3	0	1	1	0	0	4	3	0
00400092 02	ET7	40	92	19	1	2	4	2	2	0	1	1	1	0	4	3	0
00410016 01	ET7	41	16	14	1	2	4	2	3	0	1	2	0	0	4	3	0
00410027 01	ET7	41	27	23	1	2	4	2	3	0	1	2	0	0	4	3	0
00410037 01	ET7	41	37	23	1	2	4	2	3	0	1	2	1	0	4	3	0
00410043 01	ET7	41	43	14	1	2	4	2	2	0	1	2	1	0	4	3	0
00410048 01	ET7	41	48	14	1	2	4	2	2	0	1	2	0	0	4	3	0
00410053 02	ET7	41	53	20	1	2	4	2	5	0	1	2	1	0	4	3	0
00410059 01	ET7	41	59	16	1	2	4	2	4	0	1	2	0	0	4	3	0
00410091 01	ET7	41	91	20	1	2	4	2	4	1	1	2	0	0	4	0	0
00410101 01	ET7	41	101	14	1	2	4	2	2	0	1	2	0	0	4	3	0
00410107 01	ET7	41	107	12	1	2	4	2	7	0	1	2	0	0	4	0	0
00410107 02	ET7	41	107	20	1	2	4	2	2	0	1	2	0	0	4	0	0
00410112 01	ET7	41	112	14	1	2	4	2	6	0	3	2	0	0	4	3	0
00410123 02	ET7	41	123	16	1	2	4	2	3	0	1	1	0	0	4	3	0
00410128 02	ET7	41	128	19	1	2	4	2	6	0	1	1	0	0	4	3	0
00410133 02	ET7	41	133	15	1	2	4	2	3	0	1	1	0	0	4	3	0
00410139 02	ET7	41	139	15	1	2	4	2	3	0	1	1	0	0	4	3	0
00410144 02	ET7	41	144	17	1	2	4	2	3	0	1	1	0	0	4	3	0
00410155 02	ET7	41	155	18	1	2	4	2	4	0	1	1	0	0	4	3	0
00420002 02	ET7	42	2	18	1	2	4	2	5	0	1	1	0	0	4	0	0
00420005 02	ET7	42	5	23	1	2	4	2	3	0	1	1	1	0	4	0	0
00420008 02	ET7	42	8	21	1	2	4	2	3	0	1	1	0	0	4	0	0
00420014 02	ET7	42	14	17	1	2	4	2	6	0	1	1	0	0	4	3	0
00420019 03	ET7	42	19	13	1	2	4	2	5	0	1	1	0	0	4	0	0
00420025 01	ET7	42	25	24	1	2	4	2	3	0	1	2	0	0	4	0	0
00420028 01	ET7	42	28	19	1	2	4	2	2	0	1	2	1	0	4	3	0
00420036 02	ET7	42	36	22	1	2	4	2	3	0	1	1	1	0	4	3	0
00420042 02	ET7	42	42	23	1	2	4	2	4	0	1	1	0	0	4	0	0
00420048 03	ET7	42	48	27	1	2	4	2	4	0	1	1	1	0	4	3	0
00420051 01	ET7	42	51	19	1	2	4	2	6	0	3	2	1	0	4	3	0
00420051 03	ET7	42	51	16	1	2	4	2	1	0	1	2	1	0	4	0	0
00420062 02	ET7	42	62	16	1	2	4	2	2	0	1	1	0	0	4	3	0
00420065 01	ET7	42	65	30	1	2	4	2	7	0	1	2	0	0	4	3	0
00420068 02	ET7	42	68	20	1	2	4	2	2	0	1	1	0	0	4	3	0
00420073 02	ET7	42	73	19	1	2	4	2	2	0	1	1	0	0	4	3	0
00420076 02	ET7	42	76	17	1	2	4	2	2	0	1	1	0	0	4	3	0
00420079 02	ET7	42	79	31	1	2	4	2	5	0	1	1	0	0	4	3	0
00420082 02	ET7	42	82	21	5	2	4	2	3	0	1	1	1	1	4	3	0
00420085 02	ET7	42	85	17	1	2	4	2	3	0	1	1	1	0	4	3	0
00430027 02	ET7	43	27	22	1	2	4	2	4	0	1	1	0	0	4	3	0
00430031 02	ET7	43	31	16	1	2	4	2	4	0	1	1	0	0	4	3	0
00430036 02	ET7	43	36	20	1	2	4	2	2	0	1	1	1	0	4	0	0
00430040 02	ET7	43	40	19	1	2	4	2	5	0	1	1	0	0	4	3	0
00430045 01	ET7	43	45	30	1	2	4	2	6	0	3	2	0	0	4	2	0
00430050 02	ET7	43	50	22	1	2	4	2	3	0	1	1	0	0	4	3	0
00430054 01	ET7	43	54	30	1	2	4	2	7	0	3	2	1	0	4	3	0
00430059 02	ET7	43	59	27	1	2	4	2	4	0	1	1	0	0	4	3	0
00430064 02	ET7	43	64	17	1	2	4	2	5	0	1	1	0	0	4	3	0
00430073 01	ET7	43	73	20	1	2	4	2	3	0	1	2	1	0	4	3	0
00430078 01	ET7	43	78	18	1	2	4	2	4	0	1	2	0	0	4	3	0
00430082 01	ET7	43	82	18	1	2	4	2	6	0	1	2	0	0	4	3	0
00430087 02	ET7	43	87	21	1	2	4	2	3	0	1	1	0	0	4	3	0
00430096 02	ET7	43	96	22	1	2	4	2	4	0	1	1	0	0	4	3	0
00430101 01	ET7	43	101	23	1	2	4	2	6	0	1	2	0	0	4	3	0
00430110 02	ET7	43	110	16	1	2	4	2	3	0	1	1	1	0	4	3	0
00430115 02	ET7	43	115	14	1	2	4	2	2	0	1	1	0	0	4	3	0
00430124 02	ET7	43	124	13	1	2	4	2	1	0	1	1	0	0	4	3	0
00430129 02	ET7	43	129	16	1	2	4	2	2	0	1	1	0	0	4	3	0
00430133 02	ET7	43	133	19	1	2	4	2	3	0	1	1	1	0	4	3	0
00440011 02	ET7	44	11	16	1	2	4	2	2	0	1	1	1	0	4	3	0
00440016 01	ET7	44	16	14	1	2	4	2	3	0	1	2	0	0	4	3	0
00440020 01	ET7	44	20	22	1	2	4	2	5	0	4	2	1	0	4	3	0
00440024 01	ET7	44	24	16	1	2	4	2	1	0	1	2	1	0	1	3	3
00440029 02	ET7	44	29	20	1	2	4	2	4	0	1	1	0	0	4	3	0
00440038 01	ET7	44	38	21	1	2	4	2	4	0	1	2	0	0	4	3	0
00440042 01	ET7	44	42	15	4	2	4	2	2	0	1	2	1	0	4	3	0
00440046 01	ET7	44	46	12	1	2	4	2	4	0	1	2	0	0	4	3	0
00440051 05	ET7	44	51	13	1	2	4	2	1	0	1	2	0	0	4	3	0
00440055 01	ET7	44	55	17	1	2	4	2	2	1	1	2	0	0	4	3	0
00440060 01	ET7	44	60	15	1	2	4	2	5	0	1	2	0	0	4	3	0
00440064 02	ET7	44	64	22	1	2	4	2	2	0	1	1	0	0	4	3	0
00440068 01	ET7	44	68	21	1	2	4	2	3	0	1	2	0	0	1	3	13
00440073 01	ET7	44	73	20	1	2	4	2	3	0	1	2	0	0	4	3	0
00440077 01	ET7	44	77	24	1	2	4	2	3	0	1	2	0	0	4	3	0
00440082 02	ET7	44	82	15	1	2	4	2	1	0	1	1	0	0	4	3	0
00440086 01	ET7	44	86	18	1	2	4	2	5	0	3	2	0	0	4	2	0
00440090 01	ET7	44	90	24	1	2	4	2	7	0	3	2	0	0	4	3	0
00440095 02	ET7	44	95	16	1	2	4	2	2	0	1	2	0	0	4	3	0
00440095 03	ET7	44	95	18	1	2	4	2	1	1	1	2	0	0	4	3	0
00440099 01	ET7	44	99	18	1	2	4	2	4	0	1	2	0	0	4	3	0
00440104 02	ET7	44	104	15	1	2	4	2	4	0	1	1	0	0	4	3	0
00440108 02	ET7	44	108	18	1	2	4	2	3	0	1	1	0	0	4	3	0
00440117 01	ET7	44	117	17	1	2	4	2	1	0	1	2	0	0	4	3	0
00440121 02	ET7	44	121	17	1	2	4	2	5	0	1	1	0	0	4	3	0
00440126 01	ET7	44	126	12	1	2	4	2	6	0	1	2	0	0	4	3	0
00440130 01	ET7	44	130	21	1	2	4	2	3	0	1	2	0	0	4	3	0
00450002 02	ET7	45	2	19	1	2	4	2	4	0	1	1	0	0	4	3	0
00450007 02	ET7	45	7	16	1	2	4	2	2	0	1	1	0	0	4	2	0
00450012 01	ET7	45	12	17	1	2	4	2	5	0	1	2	1	0	4	3	0
00450025 03	ET7	45	25	19	1	2	4	2	1	1	1	1	0	0	4	3	0
00450025 07	ET7	45	25	20	1	2	4	2	2	0	1	1	0	0	4	3	0
00450030 01	ET7	45	30	24	1	2	4	2	4	0	4	2	0	0	4	3	0
00450035 03	ET7	45	35	16	1	2	4	2	2	0	1	1	0	0	4	3	0
00450044 02	ET7	45	44	13	3	2	4	2	4	0	1	2	1	0	1	3	1
00450053 01	ET7	45	53	20	2	2	4	2	4	0	1	2	1	0	1	3	3
00450062 02	ET7	45	62	15	1	2	4	2	4	0	1	1	0	0	4	3	0
00450067 02	ET7	45	67	23	3	2	4	2	2	2	1	2	0	0	4	3	0
00450071 02	ET7	45	71	17	1	2	4	2	2	0	1	1	0	0	1	3	3
00450076 02	ET7	45	76	19	2	2	4	2	4	0	1	1	0	0	4	3	0
00450090 02	ET7	45	90	13	3	2	4	2	3	0	1	1	0	0	4	3	0
00450094 02	ET7	45	94	27	3	2	4	2	4	0	1	1	0	0	4	3	0
00450099 02	ET7	45	99	17	1	2	4	2	3	0	1	1	0	0	4	3	0
00450104 01	ET7	45	104	23	4	2	4	2	5	0	1	2	1	0	4	0	0
00450117 02	ET7	45	117	20	1	2	4	2	4	0	1	1	0	0	4	3	0
00450122 02	ET7	45	122	17	1	2	4	2	7	0	1	1	0	0	4	3	0
00450122 03	ET7	45	122	16	1	2	4	2	1	0	1	1	0	0	1	3	3
00450127 02	ET7	45	127	11	1	2	4	2	4	0	1	1	0	0	4	3	0
00450131 03	ET7	45	131	17	1	2	4	2	1	0	1	2	0	0	4	3	0
00460001 02	ET7	46	1	25	1	2	4	2	3	0	1	1	0	0	4	3	0
00460010 01	ET7	46	10	22	1	2	4	2	7	0	1	2	0	0	4	3	0
00460018 02	ET7	46	18	14	1	2	4	2	4	0	1	1	1	0	4	3	0
00460023 01	ET7	46	23	24	1	2	4	2	6	0	1	2	0	0	4	3	0
00460027 02	ET7	46	27	23	1	2	4	2	3	1	1	1	0	0	4	3	0
00460031 02	ET7	46	31	18	2	2	4	2	4	0	1	1	1	0	1	3	3
00460044 02	ET7	46	44	18	1	2	4	2	2	1	1	1	1	0	4	3	0
00460048 02	ET7	46	48	17	1	2	4	2	3	0	1	1	0	0	4	3	0
00460053 02	ET7	46	53	23	1	2	4	2	5	0	1	1	0	0	1	3	1
00460057 02	ET7	46	57	16	1	2	4	2	3	0	1	1	0	0	4	3	0
00460061 02	ET7	46	61	17	1	2	4	2	4	0	1	1	1	0	4	3	0
00460065 06	ET7	46	65	14	1	2	4	2	1	1	1	1	0	0	4	3	0
00460070 02	ET7	46	70	13	1	2	4	2	7	0	1	1	0	0	4	3	0
00460078 02	ET7	46	78	12	1	2	4	2	2	0	1	1	0	0	4	3	0
00460082 01	ET7	46	82	22	1	2	4	2	3	0	4	2	0	0	4	3	0
00460095 02	ET7	46	95	13	1	2	4	2	4	0	1	1	0	0	4	3	0
00460100 02	ET7	46	100	24	1	2	4	2	4	0	1	1	0	0	4	3	0
00460104 02	ET7	46	104	18	1	2	4	2	2	1	1	1	0	0	4	3	0
00460112 01	ET7	46	112	20	1	2	4	2	2	1	4	2	0	0	4	0	0
00460117 01	ET7	46	117	12	1	2	4	2	4	1	1	2	0	0	4	3	0
00460121 02	ET7	46	121	13	1	2	4	2	4	0	1	1	0	0	4	3	0
00460125 01	ET7	46	125	17	1	2	4	2	1	1	1	2	0	0	1	3	3
00470001 02	ET7	47	1	11	1	2	4	2	5	0	1	1	0	0	4	3	0
00470003 02	ET7	47	3	15	1	2	4	2	3	0	1	1	0	0	4	3	0
00470011 01	ET7	47	11	18	1	2	4	2	2	1	1	2	1	0	1	3	13
00470013 01	ET7	47	13	16	1	2	4	2	3	0	1	2	1	0	4	3	0
00470021 02	ET7	47	21	16	1	2	4	2	4	0	1	1	0	0	4	0	0
00470023 02	ET7	47	23	14	1	2	4	2	3	0	1	1	0	0	4	3	0
00470027 02	ET7	47	27	19	1	2	4	2	3	1	1	1	1	0	4	3	0
00470035 01	ET7	47	35	16	1	2	4	2	2	0	1	2	0	0	4	3	0
00470037 01	ET7	47	37	17	1	2	4	2	6	0	1	2	0	0	4	3	0
00470041 05	ET7	47	41	15	1	2	2	2	1	1	1	1	0	0	4	3	0
00470045 02	ET7	47	45	23	1	2	4	2	4	0	1	1	0	0	4	3	0
00470051 02	ET7	47	51	21	1	2	4	2	2	0	1	1	0	0	4	3	0
00470055 02	ET7	47	55	19	1	2	4	2	3	0	1	1	0	0	4	3	0
00480001 01	ET7	48	1	15	1	2	4	2	4	0	4	2	1	0	4	3	0
00480004 01	ET7	48	4	13	1	2	4	2	4	0	1	2	0	0	4	0	0
00480005 01	ET7	48	5	27	1	2	4	2	5	0	1	2	0	0	4	3	0
00480010 02	ET7	48	10	22	1	2	4	2	3	0	1	1	0	0	4	3	0
00480012 02	ET7	48	12	17	1	2	4	2	3	0	1	1	0	0	4	3	0
00480013 02	ET7	48	13	25	1	2	4	2	4	0	1	1	0	0	4	3	0
00480015 02	ET7	48	15	15	1	2	4	2	3	0	1	1	0	0	4	3	0
00480018 01	ET7	48	18	16	1	2	4	2	1	0	1	2	0	0	4	3	0
00480019 01	ET7	48	19	11	1	2	4	2	4	0	1	2	0	0	4	3	0
00480022 02	ET7	48	22	14	1	2	4	2	2	0	1	1	0	0	4	3	0
00480022 06	ET7	48	22	12	1	2	4	2	6	0	2	1	0	0	4	0	0
00480023 01	ET7	48	23	15	1	2	4	2	1	1	1	2	0	0	4	3	0
00480024 01	ET7	48	24	12	1	2	4	2	5	0	0	2	0	0	4	3	0
00480025 01	ET7	48	25	15	1	2	4	2	3	1	1	2	0	0	4	3	0
00480028 01	ET7	48	28	18	1	2	4	2	3	0	1	2	0	0	4	3	0
00480031 01	ET7	48	31	34	1	2	4	2	6	0	4	2	0	0	4	3	0
00480032 01	ET7	48	32	19	1	2	4	2	2	1	1	2	0	0	4	3	0
00480033 02	ET7	48	33	20	1	2	4	2	3	0	1	1	0	0	4	3	0
00480037 02	ET7	48	37	26	1	2	4	2	3	0	1	1	1	0	4	3	0
00490002 01	ET7	49	2	17	1	2	4	2	6	0	1	2	1	0	4	3	0
00490006 01	ET7	49	6	14	1	2	4	2	2	0	1	2	0	0	4	3	0
00490009 01	ET7	49	9	20	1	2	4	2	3	0	1	2	0	0	4	0	0
00490011 01	ET7	49	11	13	1	2	4	2	3	0	1	2	1	0	4	3	0
00490013 01	ET7	49	13	19	1	2	4	2	3	0	1	2	0	0	4	3	0
00490015 01	ET7	49	15	16	1	2	4	2	5	0	1	2	0	0	4	3	0
00490017 01	ET7	49	17	13	1	2	4	2	6	0	1	2	0	0	4	3	0
00490019 01	ET7	49	19	16	1	2	4	2	6	0	3	2	1	0	4	3	0
00490021 02	ET7	49	21	11	1	2	4	2	4	0	1	1	0	0	4	3	0
00490023 02	ET7	49	23	19	1	2	4	2	3	0	1	1	0	0	4	3	0
00490027 02	ET7	49	27	20	1	2	4	2	2	1	1	1	0	0	4	3	0
00490031 02	ET7	49	31	16	1	2	4	2	3	0	1	1	0	0	4	3	0
00490033 01	ET7	49	33	11	1	2	4	2	7	0	3	2	0	0	4	3	0
00490035 02	ET7	49	35	16	1	2	4	2	3	0	1	1	0	0	4	3	0
00490037 02	ET7	49	37	17	1	2	4	2	3	0	1	1	0	0	4	3	0
00490043 02	ET7	49	43	14	1	2	4	2	5	0	1	1	0	0	4	3	0
00490043 03	ET7	49	43	19	1	2	4	2	2	0	4	1	0	0	4	0	0
00490045 03	ET7	49	45	21	1	2	4	2	3	1	5	2	0	0	4	3	0
00490049 01	ET7	49	49	18	1	2	4	2	6	0	1	2	0	0	4	0	0
00490051 01	ET7	49	51	17	1	2	4	2	2	1	1	2	0	0	4	3	0
00490053 01	ET7	49	53	14	1	2	4	2	2	1	1	2	0	0	4	3	0
00490055 01	ET7	49	55	24	1	2	4	2	4	0	1	2	0	0	4	3	0
00490057 03	ET7	49	57	21	1	2	4	2	3	0	4	2	0	0	4	0	0
00490059 02	ET7	49	59	26	1	2	4	2	6	0	1	1	0	0	4	3	0
00490061 01	ET7	49	61	19	1	2	4	2	3	1	1	2	0	0	4	3	0
00500003 02	ET7	50	3	19	1	2	4	2	2	0	1	1	0	0	4	3	0
00500005 02	ET7	50	5	20	1	2	4	2	4	0	1	1	0	0	4	3	0
00500009 01	ET7	50	9	27	1	2	4	2	7	1	3	2	0	0	4	3	0
00500011 01	ET7	50	11	27	1	2	4	2	7	0	3	2	0	0	4	3	0
00500012 01	ET7	50	12	18	1	2	4	2	5	0	1	2	0	0	4	3	0
00500018 02	ET7	50	18	18	1	2	4	2	5	0	1	1	0	0	4	3	0
00500022 02	ET7	50	22	16	1	2	4	2	3	0	1	1	0	0	4	3	0
00500025 02	ET7	50	25	16	1	2	4	2	2	0	1	1	0	0	4	0	0
00500029 02	ET7	50	29	27	1	2	4	2	5	0	1	1	0	0	4	3	0
00500031 02	ET7	50	31	14	1	2	4	2	4	0	1	1	0	0	4	3	0
00500033 01	ET7	50	33	17	1	2	4	2	1	0	1	2	1	0	4	0	0
00500034 02	ET7	50	34	18	1	2	4	2	2	1	1	1	0	0	4	3	0
00500042 02	ET7	50	42	14	1	2	4	2	2	0	1	1	1	0	4	0	0
00500045 02	ET7	50	45	16	1	2	4	2	3	0	1	1	0	0	4	0	0
00500051 02	ET7	50	51	15	1	2	4	2	3	0	1	1	0	0	4	3	0
00500053 01	ET7	50	53	26	1	2	4	2	7	0	3	2	0	0	4	0	0
00500055 02	ET7	50	55	23	1	2	4	2	5	0	1	1	0	0	4	3	0
00510009 01	ET7	51	9	15	4	3	4	1	2	1	4	2	0	0	4	3	0
00510015 01	ET7	51	15	18	4	3	4	1	6	0	3	2	0	0	4	3	0
00510020 01	ET7	51	20	19	5	3	4	1	5	0	4	2	0	1	1	3	3
00510043 02	ET7	51	43	21	4	3	4	1	6	0	1	1	1	0	1	3	3
00510048 02	ET7	51	48	20	4	3	4	1	3	0	1	1	0	0	1	3	3
00510054 02	ET7	51	54	23	5	3	4	1	2	1	1	1	1	1	1	3	11
00510059 01	ET7	51	59	22	5	3	4	1	3	1	1	2	0	0	1	3	3
00510065 02	ET7	51	65	17	5	3	4	1	4	1	1	1	0	0	4	3	0
00510071 02	ET7	51	71	19	5	3	4	1	4	1	1	1	0	1	1	3	3
00510082 01	ET7	51	82	16	5	3	1	1	5	0	4	2	0	0	4	3	0
00510087 01	ET7	51	87	14	4	3	4	1	7	0	3	2	0	0	4	3	0
00510093 02	ET7	51	93	17	5	3	4	1	3	1	1	1	0	0	4	3	0
00510104 02	ET7	51	104	19	5	3	4	1	2	1	1	1	0	1	1	3	3
00510127 01	ET7	51	127	17	5	3	4	1	7	0	4	2	0	1	4	3	0
00510132 02	ET7	51	132	19	5	3	4	1	7	0	1	1	1	1	4	3	0
00510143 02	ET7	51	143	25	5	3	4	1	3	1	1	1	0	1	4	3	0
00510149 02	ET7	51	149	13	5	3	4	1	4	0	1	1	0	1	1	3	3
00510155 02	ET7	51	155	18	5	3	4	1	5	0	1	1	0	0	1	3	3
00510166 02	ET7	51	166	16	5	3	4	1	4	0	1	1	0	1	4	3	0
00520010 02	ET7	52	10	24	5	3	1	1	7	3	1	1	0	1	1	3	3
00520024 02	ET7	52	24	19	5	3	1	1	3	0	1	1	1	1	1	3	3
00520031 01	ET7	52	31	18	5	3	1	1	3	1	4	2	0	0	4	3	0
00520052 02	ET7	52	52	15	5	3	1	1	4	0	1	1	0	0	4	3	0
00520079 01	ET7	52	79	25	5	3	1	1	3	1	4	2	1	0	4	3	0
00520107 01	ET7	52	107	11	5	3	1	1	5	0	4	2	0	1	4	3	0
00520121 02	ET7	52	121	17	5	3	1	1	4	0	1	1	0	1	4	3	0
00520128 02	ET7	52	128	17	5	3	1	1	4	0	1	1	0	0	4	3	0
00520141 02	ET7	52	141	25	5	3	1	1	5	1	1	1	0	1	4	3	0
00520148 02	ET7	52	148	23	5	3	1	1	3	1	1	1	0	1	1	3	3
00520176 01	ET7	52	176	14	5	3	1	1	4	0	1	2	0	0	4	3	0
00520197 02	ET7	52	197	18	4	3	1	1	4	0	1	1	0	0	1	3	11
00520197 06	ET7	52	197	31	4	3	1	1	5	0	1	1	7	7	4	3	0
00530008 02	ET7	53	8	24	5	3	1	1	4	3	1	1	0	1	1	3	3
00530013 02	ET7	53	13	20	5	3	1	1	5	1	1	1	1	1	4	3	0
00530024 02	ET7	53	24	23	5	3	4	1	2	1	1	1	0	1	1	3	3
00530034 01	ET7	53	34	12	5	3	1	1	6	0	4	2	1	1	4	3	0
00530045 02	ET7	53	45	22	5	3	4	1	7	1	1	1	1	0	4	3	0
00530050 01	ET7	53	50	17	5	3	4	1	7	1	4	2	0	0	4	3	0
00530055 01	ET7	53	55	21	5	3	1	1	3	1	1	2	0	0	1	3	11
00530061 01	ET7	53	61	15	4	3	1	1	3	0	2	2	0	0	1	3	11
00530077 02	ET7	53	77	17	5	3	1	1	4	1	1	1	1	0	4	3	0
00530092 02	ET7	53	92	20	5	3	1	1	2	2	1	1	1	1	1	3	3
00530108 01	ET7	53	108	20	5	3	1	1	2	3	1	2	0	1	1	3	3
00530119 02	ET7	53	119	12	5	3	4	1	3	1	1	1	0	1	1	3	3
00530135 02	ET7	53	135	12	5	3	1	1	2	0	1	1	0	0	4	3	0
00540002 02	ET7	54	2	18	5	3	1	1	3	0	1	1	0	0	1	3	3
00540040 02	ET7	54	40	16	3	3	1	1	4	0	1	1	1	0	4	3	0
00540047 01	ET7	54	47	27	5	3	1	1	3	2	1	2	0	0	1	3	1
00540054 01	ET7	54	54	20	5	3	1	1	2	3	1	2	0	1	1	3	3
00540062 02	ET7	54	62	19	5	3	1	1	3	0	1	1	0	1	1	3	11
00540069 02	ET7	54	69	21	5	3	1	1	2	0	1	1	0	0	1	3	3
00540077 02	ET7	54	77	19	5	3	1	1	2	1	1	1	0	0	1	3	3
00540084 02	ET7	54	84	14	5	3	1	1	5	0	1	1	0	0	1	3	3
00540092 02	ET7	54	92	15	4	3	1	1	3	0	1	1	0	0	1	3	3
00540099 02	ET7	54	99	22	4	3	1	1	3	0	1	1	0	0	4	3	0
00540129 02	ET7	54	129	20	4	3	1	1	4	1	1	1	1	0	1	3	3
00540144 01	ET7	54	144	21	5	3	1	1	3	2	4	2	1	0	4	3	0
00540159 02	ET7	54	159	20	5	3	1	1	5	0	1	1	0	1	4	3	0
00540166 02	ET7	54	166	20	5	3	1	1	2	1	1	1	0	1	1	3	3
00540173 01	ET7	54	173	19	5	3	1	1	3	2	1	2	0	1	4	3	0
00540173 02	ET7	54	173	27	5	3	1	1	4	1	1	2	0	1	4	3	0
00540181 01	ET7	54	181	20	5	3	1	1	4	1	4	2	0	0	1	3	3
00540196 01	ET7	54	196	21	5	3	1	1	3	1	1	2	1	1	1	3	11
00540218 02	ET7	54	218	22	5	3	1	1	2	2	1	1	0	1	4	3	0
00550009 02	ET7	55	9	12	1	3	1	1	3	0	1	1	0	0	1	3	3
00550018 02	ET7	55	18	23	4	3	1	1	3	1	1	1	0	0	1	3	3
00550042 01	ET7	55	42	16	4	3	1	1	5	0	5	2	0	0	4	3	0
00550058 02	ET7	55	58	17	2	3	1	1	6	0	1	1	0	0	1	3	11
00550066 02	ET7	55	66	21	5	3	4	1	3	1	0	2	0	0	4	3	0
00550090 02	ET7	55	90	14	2	3	1	1	3	1	1	1	0	0	1	3	3
00550098 01	ET7	55	98	18	5	3	1	1	5	2	1	2	0	1	1	3	3
00550130 01	ET7	55	130	20	4	3	1	1	4	0	5	2	0	0	4	3	0
00550147 01	ET7	55	147	15	4	3	1	1	7	0	1	2	0	0	4	3	0
00550155 02	ET7	55	155	18	5	3	1	1	3	1	1	1	0	1	4	3	0
00550187 02	ET7	55	187	17	5	3	1	1	2	1	1	1	0	0	1	3	3
00550219 03	ET7	55	219	13	5	3	1	1	2	2	5	1	1	1	4	3	0
00550219 07	ET7	55	219	19	5	3	1	1	3	1	1	1	1	1	1	3	3
00550227 02	ET7	55	227	22	5	3	1	1	2	1	1	1	0	1	1	3	3
00550235 02	ET7	55	235	26	5	3	1	1	4	3	1	1	1	1	1	3	1
00560003 02	ET7	56	3	19	3	3	1	2	7	0	1	1	0	0	1	3	3
00560007 02	ET7	56	7	21	1	3	1	2	2	2	1	1	0	0	1	3	3
00560011 02	ET7	56	11	16	1	3	1	2	4	0	1	1	0	0	1	3	3
00560018 02	ET7	56	18	14	1	3	1	2	5	0	1	1	0	0	4	3	0
00560022 02	ET7	56	22	19	2	3	1	2	5	0	1	1	0	0	4	3	0
00560025 02	ET7	56	25	20	2	3	1	2	5	0	1	1	0	0	4	3	0
00560033 02	ET7	56	33	11	1	3	1	2	5	0	4	2	0	0	4	3	0
00560036 02	ET7	56	36	16	3	3	1	2	7	1	1	1	0	0	4	3	0
00560040 02	ET7	56	40	12	2	3	1	2	7	0	1	1	0	0	4	3	0
00560044 02	ET7	56	44	16	1	3	1	2	4	0	1	1	0	0	4	3	0
00560047 02	ET7	56	47	21	1	3	1	2	3	0	1	1	0	0	1	3	3
00560051 02	ET7	56	51	10	1	3	1	2	2	1	1	1	0	0	4	3	0
00560055 02	ET7	56	55	12	1	3	1	2	4	0	1	1	0	0	1	3	3
00560058 02	ET7	56	58	24	2	3	1	2	3	1	1	1	0	0	4	3	0
00560062 05	ET7	56	62	30	2	3	1	2	4	1	1	1	7	7	4	0	0
00560066 02	ET7	56	66	15	3	3	1	2	3	1	1	1	0	0	1	3	3
00560069 02	ET7	56	69	16	2	3	1	2	3	0	1	1	0	0	1	3	3
00560073 02	ET7	56	73	22	2	3	1	2	2	1	1	1	0	0	4	0	0
00560099 02	ET7	56	99	18	2	3	1	2	6	0	1	1	0	0	4	3	0
00570006 02	ET7	57	6	12	2	3	1	2	7	0	1	1	0	0	4	3	0
00570022 02	ET7	57	22	15	2	3	1	2	4	0	1	1	0	0	4	0	0
00570037 02	ET7	57	37	19	2	3	1	2	2	0	1	1	0	0	1	3	3
00570045 02	ET7	57	45	20	1	3	1	2	6	0	1	1	0	0	1	3	3
00570052 02	ET7	57	52	11	3	3	1	2	3	0	1	1	1	0	1	3	11
00570060 02	ET7	57	60	15	2	3	1	2	6	0	1	1	0	0	1	3	3
00570068 02	ET7	57	68	17	2	3	1	2	3	0	1	1	0	0	4	3	0
00570083 02	ET7	57	83	20	1	3	1	2	3	0	1	1	0	0	4	0	0
00570091 02	ET7	57	91	21	1	3	1	2	4	0	1	1	0	0	4	0	0
00570098 02	ET7	57	98	27	2	3	1	2	5	0	1	1	0	0	1	3	3
00570114 02	ET7	57	114	16	2	3	1	2	2	0	1	1	0	0	4	3	0
00570121 02	ET7	57	121	12	2	3	1	2	5	0	1	1	0	0	4	0	0
00570137 02	ET7	57	137	17	1	3	1	2	4	0	1	1	0	0	1	3	3
00570160 02	ET7	57	160	15	2	3	1	2	3	0	1	1	7	7	4	3	0
00570175 02	ET7	57	175	20	2	3	1	2	3	0	1	1	0	0	1	3	3
00570190 02	ET7	57	190	17	2	3	1	2	3	0	1	1	0	0	4	3	0
00570206 02	ET7	57	206	16	2	3	1	2	3	0	1	1	0	0	1	3	1
00570213 02	ET7	57	213	13	2	3	1	2	3	0	1	1	0	0	1	3	3
00570229 02	ET7	57	229	19	3	3	1	2	5	0	1	1	0	0	1	3	3
00580007 02	ET7	58	7	19	3	3	1	2	2	1	1	1	0	0	1	3	3
00580011 02	ET7	58	11	17	3	3	1	2	5	0	1	1	0	0	1	3	3
00580021 02	ET7	58	21	18	1	3	1	2	1	1	1	1	0	0	1	3	3
00580029 02	ET7	58	29	20	3	3	1	2	4	1	1	1	0	0	1	3	3
00580032 02	ET7	58	32	17	2	3	1	2	2	1	1	1	0	0	4	3	0
00580036 02	ET7	58	36	16	3	3	1	2	5	0	1	1	0	0	1	3	3
00580039 06	ET7	58	39	20	3	3	1	2	4	0	1	1	7	7	1	3	3
00580043 02	ET7	58	43	13	4	3	1	2	5	1	1	1	1	0	1	3	3
00580047 02	ET7	58	47	15	1	3	1	2	4	0	1	1	0	0	1	3	3
00580050 02	ET7	58	50	18	2	3	1	2	3	1	1	1	0	0	1	3	11
00580054 02	ET7	58	54	17	4	3	1	2	7	0	1	1	0	0	4	3	0
00580057 02	ET7	58	57	17	3	3	1	2	2	1	1	1	0	0	1	3	3
00580061 02	ET7	58	61	25	5	3	1	2	3	3	1	1	0	0	1	3	3
00580065 02	ET7	58	65	16	4	3	1	2	1	1	1	1	0	0	1	3	3
00580068 02	ET7	58	68	13	1	3	1	2	5	0	1	1	0	0	4	3	0
00580072 02	ET7	58	72	19	1	3	1	2	4	1	1	1	0	0	1	3	3
00580075 02	ET7	58	75	17	3	3	1	2	4	1	1	1	0	0	4	3	0
00580083 02	ET7	58	83	27	2	3	1	2	5	0	1	1	1	0	4	0	0
00580086 02	ET7	58	86	13	3	3	1	2	6	0	1	1	1	0	4	3	0
00580090 02	ET7	58	90	29	3	3	1	2	4	0	1	1	0	0	1	3	3
00580090 03	ET7	58	90	26	3	3	1	2	3	1	4	1	0	0	4	3	0
00580108 02	ET7	58	108	17	4	3	1	2	6	0	1	1	0	0	1	3	2
00590003 02	ET7	59	3	22	2	3	1	2	6	0	1	1	0	0	1	3	3
00590013 02	ET7	59	13	16	3	3	1	2	6	0	1	1	0	0	1	3	11
00590018 02	ET7	59	18	13	3	3	1	2	7	0	1	1	0	0	4	3	0
00590028 01	ET7	59	28	23	4	3	1	2	3	3	1	2	0	0	4	3	0
00590033 02	ET7	59	33	23	3	3	1	2	3	0	1	1	0	0	1	3	3
00590038 01	ET7	59	38	17	3	3	1	2	3	3	1	2	0	0	1	3	3
00590043 01	ET7	59	43	18	4	3	1	2	4	3	1	2	0	0	4	3	0
00590048 02	ET7	59	48	17	4	3	1	2	1	0	1	1	0	0	4	3	0
00590058 02	ET7	59	58	16	4	3	1	2	4	0	1	1	0	0	1	3	3
00590068 02	ET7	59	68	18	2	3	1	2	7	0	1	1	0	0	4	3	0
00590078 01	ET7	59	78	18	3	3	1	2	4	0	3	2	0	0	4	3	0
00590098 02	ET7	59	98	16	2	3	1	2	3	0	1	1	0	0	1	3	11
00590103 02	ET7	59	103	13	2	3	1	2	5	0	1	1	0	0	4	3	0
00590108 02	ET7	59	108	16	2	3	1	2	5	0	1	1	0	0	4	3	0
00590118 02	ET7	59	118	18	2	3	1	2	5	1	1	1	0	0	1	3	11
00590123 02	ET7	59	123	14	2	3	1	2	4	0	1	1	0	0	1	3	11
00590128 01	ET7	59	128	16	3	3	1	2	3	1	4	2	0	0	4	3	0
00590148 02	ET7	59	148	21	2	3	1	2	4	0	1	1	0	0	4	0	0
00600009 02	ET7	60	9	26	1	3	1	2	4	0	1	1	0	0	1	3	3
00600016 02	ET7	60	16	15	2	3	1	2	3	0	1	1	0	0	4	3	0
00600027 02	ET7	60	27	21	2	3	1	2	4	0	1	1	0	0	4	3	0
00600034 02	ET7	60	34	12	1	3	1	2	2	0	1	1	0	0	1	3	3
00600037 02	ET7	60	37	21	2	3	1	2	3	0	1	1	0	0	4	3	0
00600041 02	ET7	60	41	21	1	3	1	2	4	0	1	1	0	0	1	3	3
00600051 02	ET7	60	51	15	1	3	1	2	2	0	1	1	0	0	1	3	3
00600058 03	ET7	60	58	18	1	3	1	2	1	1	1	1	0	0	4	3	0
00600061 03	ET7	60	61	20	1	3	1	2	4	0	5	1	0	0	4	3	0
00600086 02	ET7	60	86	18	1	3	1	2	5	0	1	1	0	0	4	3	0
00600093 02	ET7	60	93	20	1	3	1	2	7	0	1	1	0	0	4	3	0
00600099 02	ET7	60	99	18	1	3	1	2	3	0	1	1	0	0	4	3	0
00610002 02	ET7	61	2	15	5	3	1	2	3	1	1	1	0	1	1	3	3
00610007 02	ET7	61	7	14	5	3	1	2	7	0	1	1	1	1	4	3	0
00610011 03	ET7	61	11	15	4	3	1	2	2	1	0	2	0	0	4	3	0
00610016 02	ET7	61	16	13	5	3	1	2	6	0	1	1	0	1	1	3	3
00610020 02	ET7	61	20	10	3	3	1	2	5	0	1	1	0	0	1	3	3
00610025 02	ET7	61	25	20	5	3	1	2	3	1	1	1	0	1	1	3	11
00610029 02	ET7	61	29	17	4	3	1	2	3	0	1	1	0	0	4	3	0
00610038 02	ET7	61	38	25	4	3	1	2	4	1	1	1	0	0	4	3	0
00610042 02	ET7	61	42	17	4	3	1	2	6	0	1	1	0	0	4	3	0
00610047 01	ET7	61	47	15	4	3	1	2	6	1	3	2	0	0	4	3	0
00610051 02	ET7	61	51	16	4	3	1	2	3	0	1	1	0	0	1	3	3
00610060 02	ET7	61	60	28	3	3	1	2	4	0	1	1	0	0	1	3	3
00610069 02	ET7	61	69	17	3	3	1	2	4	0	1	1	0	0	4	3	0
00610073 02	ET7	61	73	16	4	3	1	2	3	0	1	1	0	0	4	3	0
00610082 02	ET7	61	82	12	3	3	1	2	6	0	1	1	0	0	4	3	0
00610087 02	ET7	61	87	14	4	3	1	2	4	0	1	1	0	1	4	3	0
00610091 02	ET7	61	91	15	3	3	1	2	4	0	1	1	0	0	4	3	0
00610096 02	ET7	61	96	23	3	3	1	2	3	1	1	1	0	0	1	3	3
00610100 02	ET7	61	100	14	3	3	1	2	4	0	1	1	0	0	1	3	3
00610104 02	ET7	61	104	16	3	3	1	2	3	1	1	1	0	0	1	3	3
00610109 02	ET7	61	109	12	3	3	1	2	5	0	1	1	0	0	4	0	0
00610113 02	ET7	61	113	15	4	3	1	2	6	0	1	1	1	0	4	0	0
00610118 02	ET7	61	118	18	3	3	1	2	3	0	1	1	0	0	1	3	3
00610122 02	ET7	61	122	25	2	3	1	2	3	0	1	1	0	0	1	3	3
00620006 02	ET7	62	6	17	3	3	1	2	4	1	1	1	0	0	4	3	0
00620011 02	ET7	62	11	13	4	3	1	2	7	0	1	1	1	0	4	3	0
00620025 01	ET7	62	25	15	4	3	1	2	7	0	4	2	0	0	4	3	0
00620035 01	ET7	62	35	25	5	3	1	2	3	1	1	2	1	1	1	3	2
00620039 02	ET7	62	39	16	5	3	1	2	7	0	1	1	0	0	4	3	0
00620044 02	ET7	62	44	14	5	3	1	2	6	1	1	1	0	1	1	3	3
00620053 02	ET7	62	53	18	4	3	1	2	5	0	1	1	0	0	4	3	0
00620058 02	ET7	62	58	20	4	3	1	2	4	0	1	1	0	1	1	3	3
00620068 02	ET7	62	68	20	3	3	1	2	2	1	1	1	0	0	1	3	11
00620077 01	ET7	62	77	15	3	3	1	2	7	0	4	2	0	0	4	3	0
00620082 02	ET7	62	82	22	5	3	1	2	3	2	1	1	0	0	1	3	2
00620091 02	ET7	62	91	19	5	3	1	2	4	1	1	1	0	1	1	3	11
00620096 02	ET7	62	96	23	4	3	1	2	2	1	1	1	0	0	1	3	11
00620101 02	ET7	62	101	23	3	3	1	2	5	0	1	1	0	0	1	3	3
00620106 02	ET7	62	106	22	2	3	1	2	4	2	1	1	0	0	4	3	0
00620124 02	ET7	62	124	19	1	3	1	2	5	0	1	1	0	0	1	3	11
00620134 02	ET7	62	134	12	1	3	1	2	6	0	1	1	0	0	4	3	0
00630001 02	ET7	63	1	21	3	3	4	2	7	0	1	1	0	0	4	3	0
00630011 02	ET7	63	11	18	2	3	4	2	6	1	1	1	1	0	4	3	0
00630021 01	ET7	63	21	17	2	3	4	2	7	0	4	2	0	0	4	0	0
00630031 02	ET7	63	31	23	3	3	4	2	3	1	1	1	0	0	1	3	3
00630035 03	ET7	63	35	22	3	3	4	2	2	2	1	1	0	0	1	3	3
00630040 02	ET7	63	40	20	4	3	4	2	7	1	1	1	1	0	4	3	0
00630045 02	ET7	63	45	20	2	3	4	2	7	0	1	1	0	0	4	3	0
00630050 02	ET7	63	50	13	3	3	4	2	4	0	1	1	0	0	4	3	0
00630060 02	ET7	63	60	15	3	3	4	2	5	0	1	1	1	0	1	3	3
00630074 02	ET7	63	74	18	3	3	4	2	4	0	1	1	0	0	1	3	3
00630079 02	ET7	63	79	20	1	3	4	2	6	0	1	1	0	0	1	3	11
00630094 02	ET7	63	94	14	3	3	4	2	5	0	1	1	0	0	4	3	0
00630099 01	ET7	63	99	20	5	3	4	2	7	0	3	2	1	0	4	3	0
00630104 02	ET7	63	104	17	5	3	4	2	6	1	1	1	0	1	1	3	11
00630113 02	ET7	63	113	28	3	3	4	2	5	1	1	1	0	0	1	3	11
00630143 02	ET7	63	143	27	4	3	4	2	5	0	1	1	0	0	4	3	0
00640013 02	ET7	64	13	15	2	3	4	2	5	0	1	1	0	0	1	3	11
00640018 02	ET7	64	18	12	2	3	4	2	5	1	1	1	0	0	1	3	11
00640022 02	ET7	64	22	18	2	3	4	2	3	1	1	1	0	0	4	3	0
00640027 02	ET7	64	27	20	2	3	4	2	5	0	1	1	0	0	1	3	3
00640031 01	ET7	64	31	25	3	3	4	2	6	1	4	2	1	0	1	3	11
00640036 02	ET7	64	36	15	3	3	4	2	6	1	1	1	1	0	1	3	3
00640040 03	ET7	64	40	16	2	3	4	2	4	0	1	2	0	0	1	3	11
00640054 02	ET7	64	54	17	1	3	4	2	3	1	1	1	0	0	1	3	3
00640058 02	ET7	64	58	17	1	3	4	2	4	0	1	1	0	0	1	3	3
00640067 02	ET7	64	67	12	3	3	4	2	7	0	1	1	1	0	4	3	0
00640076 02	ET7	64	76	17	3	3	4	2	4	1	1	1	0	0	1	3	3
00640081 02	ET7	64	81	21	5	3	4	2	5	0	1	1	0	0	1	3	3
00640085 02	ET7	64	85	22	2	3	4	2	3	1	1	1	0	0	1	3	3
00640094 02	ET7	64	94	20	4	3	4	2	2	1	1	1	1	0	1	3	11
00640099 02	ET7	64	99	25	2	3	4	2	4	0	1	1	0	0	4	3	0
00640117 01	ET7	64	117	23	4	3	4	2	3	3	1	2	0	0	1	3	2
00640126 02	ET7	64	126	27	4	3	4	2	3	3	1	1	0	0	1	3	11
00640130 02	ET7	64	130	19	2	3	4	2	3	1	1	1	0	0	1	3	2
00650009 02	ET7	65	9	19	3	3	1	2	6	0	1	1	0	0	4	3	0
00650024 01	ET7	65	24	14	3	3	1	2	7	0	3	2	0	0	4	3	0
00650028 03	ET7	65	28	25	1	3	1	2	3	1	5	1	0	0	1	3	11
00650033 02	ET7	65	33	18	3	3	1	2	6	1	1	1	0	0	1	3	3
00650038 02	ET7	65	38	18	3	3	1	2	6	0	1	1	0	0	4	3	0
00650043 02	ET7	65	43	18	2	3	1	2	2	0	1	1	0	0	4	3	0
00650052 01	ET7	65	52	21	3	3	1	2	5	0	3	2	0	0	4	3	0
00650072 03	ET7	65	72	20	2	3	1	2	2	1	5	1	0	0	4	3	0
00650076 02	ET7	65	76	16	2	3	1	2	5	0	1	1	0	0	4	3	0
00650081 02	ET7	65	81	13	3	3	1	2	6	0	1	1	0	0	1	3	11
00650086 02	ET7	65	86	16	2	3	1	2	6	0	1	1	0	0	4	3	0
00650100 02	ET7	65	100	14	3	3	1	2	5	0	1	1	0	0	1	3	11
00650105 02	ET7	65	105	28	1	3	1	2	5	0	1	1	0	0	4	3	0
00650115 02	ET7	65	115	19	1	3	1	2	6	1	1	1	0	0	1	3	13
00650120 02	ET7	65	120	20	2	3	1	2	6	0	1	1	0	0	1	3	3
00650124 02	ET7	65	124	26	2	3	1	2	5	0	1	1	0	0	4	3	0
00650129 02	ET7	65	129	20	2	3	1	2	6	0	1	1	0	0	4	3	0
00650139 02	ET7	65	139	23	4	3	1	2	3	3	1	1	0	0	1	3	3
00660003 03	ET7	66	3	25	4	3	4	2	3	1	4	2	0	0	1	3	11
00660008 01	ET7	66	8	25	5	3	1	2	4	3	1	2	1	1	1	3	3
00660017 02	ET7	66	17	23	5	3	1	2	3	3	1	1	0	0	1	3	1
00660026 02	ET7	66	26	19	4	3	4	2	5	0	1	1	0	1	1	3	11
00660031 02	ET7	66	31	16	3	3	4	2	5	0	1	1	0	0	1	3	11
00660036 02	ET7	66	36	18	4	3	4	2	1	1	1	1	1	0	1	3	3
00660040 02	ET7	66	40	15	4	3	4	2	7	0	1	1	0	0	4	3	0
00660045 02	ET7	66	45	18	4	3	1	2	3	1	1	1	1	0	4	3	0
00660049 02	ET7	66	49	12	3	3	1	2	5	0	1	1	0	0	1	3	3
00660054 02	ET7	66	54	17	4	3	1	2	2	1	1	1	0	0	1	3	11
00660068 02	ET7	66	68	21	5	3	4	2	2	1	1	1	0	1	1	3	3
00660072 02	ET7	66	72	15	3	3	4	2	5	0	1	1	0	0	4	0	0
00660082 02	ET7	66	82	12	4	3	4	2	7	1	1	1	0	0	4	3	0
00660086 02	ET7	66	86	19	2	3	4	2	3	1	1	1	0	0	1	3	11
00660091 02	ET7	66	91	17	3	3	4	2	5	0	1	1	1	0	1	3	11
00660100 02	ET7	66	100	19	3	3	4	2	3	1	1	1	0	0	1	3	11
00660105 02	ET7	66	105	20	4	3	4	2	2	2	1	1	0	0	4	3	0
00660109 02	ET7	66	109	13	3	3	4	2	4	0	1	1	0	0	1	3	3
00660114 02	ET7	66	114	14	3	3	4	2	7	1	1	1	0	0	4	3	0
00660123 02	ET7	66	123	17	2	3	4	2	5	0	1	1	0	0	1	3	11
00660128 02	ET7	66	128	18	4	3	4	2	6	1	1	1	1	0	1	3	11
00660132 02	ET7	66	132	13	3	3	4	2	3	1	1	1	0	0	1	3	3
00660137 02	ET7	66	137	11	3	3	4	2	3	0	1	1	1	0	1	3	13
00670003 02	ET7	67	3	12	1	3	1	2	2	1	1	1	0	0	1	3	3
00670018 02	ET7	67	18	24	2	3	1	2	6	0	1	1	0	0	1	3	3
00670023 02	ET7	67	23	20	2	3	1	2	6	0	1	1	0	0	4	3	0
00670037 02	ET7	67	37	17	2	3	1	2	4	0	1	1	0	0	1	3	3
00670052 02	ET7	67	52	24	1	3	1	2	4	0	1	1	0	0	1	3	11
00670057 02	ET7	67	57	12	3	3	1	2	4	0	1	1	0	0	4	3	0
00670072 02	ET7	67	72	24	3	3	1	2	7	0	1	1	0	0	1	3	3
00670072 06	ET7	67	72	21	3	3	1	2	2	0	1	1	7	7	4	3	0
00670076 05	ET7	67	76	16	2	3	1	2	1	0	4	1	0	0	4	3	0
00670096 01	ET7	67	96	17	2	3	1	2	7	0	3	2	0	0	4	3	0
00670101 02	ET7	67	101	20	2	3	1	2	2	1	1	1	0	0	4	3	0
00670106 02	ET7	67	106	17	4	3	1	2	6	0	1	1	1	0	4	3	0
00670110 02	ET7	67	110	17	2	3	1	2	4	0	1	1	0	0	1	3	3
00670115 02	ET7	67	115	14	3	3	1	2	3	1	1	1	0	0	1	3	3
00670125 02	ET7	67	125	17	2	3	1	2	3	0	1	1	0	0	1	3	3
00670130 02	ET7	67	130	10	3	3	1	2	6	0	1	1	0	0	4	3	0
00670135 02	ET7	67	135	24	1	3	1	2	3	0	1	1	0	0	1	3	3
00670140 02	ET7	67	140	23	2	3	1	2	3	0	1	1	0	0	4	3	0
00670145 02	ET7	67	145	22	2	3	1	2	2	1	1	1	0	0	4	3	0
00680002 02	ET7	68	2	15	1	3	1	2	4	0	1	1	0	0	1	3	11
00680019 02	ET7	68	19	15	3	3	1	2	3	0	1	1	1	0	1	3	3
00680025 02	ET7	68	25	19	2	3	1	2	6	0	1	1	0	0	1	3	11
00680030 02	ET7	68	30	20	1	3	1	2	7	0	1	1	0	0	4	3	0
00680041 01	ET7	68	41	13	3	3	1	2	6	0	3	2	1	0	4	3	0
00680052 03	ET7	68	52	25	2	3	1	2	6	0	3	1	0	0	4	3	0
00680058 01	ET7	68	58	23	5	3	1	2	2	1	1	2	0	1	4	3	0
00680063 01	ET7	68	63	13	4	3	4	2	5	0	4	2	0	0	4	3	0
00680074 02	ET7	68	74	17	4	3	4	2	4	0	1	1	0	0	4	3	0
00680080 02	ET7	68	80	16	4	3	1	2	5	0	0	1	0	0	4	0	0
00680096 02	ET7	68	96	28	5	3	1	2	6	0	4	2	0	0	4	0	0
00680102 02	ET7	68	102	18	5	3	1	2	5	0	1	1	0	1	4	3	0
00680124 02	ET7	68	124	20	4	3	4	2	3	0	1	1	0	0	4	3	0
00680130 02	ET7	68	130	19	4	3	1	2	3	1	1	1	0	0	4	3	0
00680135 02	ET7	68	135	19	4	3	1	2	7	0	1	1	0	0	4	3	0
00680141 02	ET7	68	141	19	4	3	1	2	7	1	1	1	0	0	4	3	0
00680146 02	ET7	68	146	13	2	3	1	2	4	0	1	1	0	0	1	3	3
00680157 02	ET7	68	157	21	4	3	1	2	4	0	1	1	0	0	4	3	0
00690002 02	ET7	69	2	19	3	3	1	2	5	0	1	1	0	0	1	3	2
00690012 01	ET7	69	12	12	2	3	1	2	6	0	3	2	0	0	1	3	11
00690016 02	ET7	69	16	12	3	3	1	2	5	0	1	1	1	0	4	3	0
00690021 02	ET7	69	21	21	3	3	1	2	4	0	1	1	1	0	4	3	0
00690025 02	ET7	69	25	13	3	3	1	2	4	0	1	1	0	0	4	3	0
00690034 02	ET7	69	34	13	4	3	1	2	7	0	1	1	1	0	4	3	0
00690057 02	ET7	69	57	13	3	3	1	2	7	0	1	1	1	0	4	3	0
00690062 02	ET7	69	62	12	2	3	1	2	6	0	1	1	0	0	1	3	3
00690066 02	ET7	69	66	12	2	3	1	2	3	0	1	1	0	0	1	3	3
00690071 02	ET7	69	71	16	2	3	1	2	7	0	1	1	0	0	1	3	3
00690075 02	ET7	69	75	15	2	3	1	2	5	1	1	1	0	0	4	3	0
00690085 02	ET7	69	85	17	2	3	1	2	4	0	1	1	0	0	1	3	3
00690094 02	ET7	69	94	19	3	3	1	2	2	1	1	1	1	0	1	3	3
00690098 02	ET7	69	98	19	3	3	1	2	5	0	1	1	0	0	1	3	3
00690117 02	ET7	69	117	21	4	3	1	2	7	0	1	1	1	0	1	3	11
00690135 02	ET7	69	135	29	2	3	1	2	7	0	1	1	0	0	4	3	0
00700001 02	ET7	70	1	18	3	3	3	2	7	0	1	1	1	0	4	3	0
00700004 02	ET7	70	4	17	4	3	1	2	4	0	1	1	0	0	1	3	3
00700008 01	ET7	70	8	17	3	3	1	2	5	0	1	2	0	0	4	3	0
00700018 02	ET7	70	18	15	4	3	1	2	5	0	1	1	0	0	4	3	0
00700020 02	ET7	70	20	17	3	3	1	2	2	1	1	1	0	0	1	3	3
00700024 01	ET7	70	24	17	4	3	1	2	5	0	1	2	0	0	4	3	0
00700027 02	ET7	70	27	21	4	3	1	2	2	2	1	1	1	0	1	3	3
00700029 02	ET7	70	29	16	4	3	1	2	5	0	1	1	1	0	1	3	3
00700031 02	ET7	70	31	17	3	3	1	2	5	1	1	1	0	0	4	3	0
00700038 02	ET7	70	38	22	4	3	1	2	7	0	1	1	0	0	4	3	0
00700040 02	ET7	70	40	19	4	3	1	2	5	0	1	1	1	0	4	3	0
00700043 01	ET7	70	43	15	3	3	1	2	4	1	4	2	0	0	4	3	0
00700045 02	ET7	70	45	23	4	3	1	2	4	0	1	1	0	0	1	3	3
00700047 02	ET7	70	47	18	4	3	1	2	2	1	1	1	0	0	1	3	3
00700063 01	ET7	70	63	14	3	3	1	2	6	0	4	2	0	0	4	3	0
00700066 02	ET7	70	66	14	5	3	1	2	5	0	1	1	1	0	1	3	3
00700068 02	ET7	70	68	23	4	3	1	2	7	0	1	1	0	0	4	3	0
00700068 03	ET7	70	68	17	4	3	1	2	3	0	4	1	0	0	4	3	0
00710003 02	ET7	71	3	22	3	3	1	2	5	0	1	1	0	0	1	3	3
00710006 02	ET7	71	6	19	3	3	1	2	7	0	1	1	0	0	4	3	0
00710012 02	ET7	71	12	30	4	3	1	2	7	0	1	1	0	0	4	3	0
00710015 02	ET7	71	15	16	3	3	1	2	4	0	1	1	0	0	4	3	0
00710021 02	ET7	71	21	14	3	3	1	2	3	0	1	1	0	0	1	3	3
00710024 02	ET7	71	24	20	4	3	1	2	2	0	1	1	0	0	4	3	0
00710027 02	ET7	71	27	15	2	3	1	2	3	1	1	1	0	0	1	3	3
00710030 02	ET7	71	30	15	4	3	1	2	5	0	1	1	1	0	4	3	0
00710039 01	ET7	71	39	15	3	3	1	2	7	0	1	2	0	0	4	3	0
00710042 02	ET7	71	42	14	4	3	1	2	6	0	1	1	1	0	4	3	0
00710051 02	ET7	71	51	18	3	3	1	2	7	1	1	1	0	0	1	3	11
00710054 02	ET7	71	54	16	4	3	1	2	7	0	1	1	0	0	4	3	0
00710057 02	ET7	71	57	17	3	3	1	2	3	0	1	1	0	0	1	3	3
00710063 02	ET7	71	63	13	3	3	1	2	5	0	1	1	1	0	1	3	3
00710069 02	ET7	71	69	20	3	3	1	2	6	0	1	1	0	0	1	3	3
00710072 02	ET7	71	72	13	2	3	1	2	4	0	1	1	0	0	4	3	0
00710075 02	ET7	71	75	18	3	3	1	2	4	0	1	1	1	0	1	3	3
00710078 02	ET7	71	78	24	3	3	1	2	3	1	1	1	0	0	1	3	3
00710081 02	ET7	71	81	17	3	3	1	2	2	0	1	1	0	0	1	3	3
00710084 02	ET7	71	84	15	3	3	1	2	4	0	1	1	0	0	4	3	0
00710090 02	ET7	71	90	15	4	3	1	2	5	0	1	1	0	0	4	3	0
00720007 02	ET7	72	7	13	3	3	1	2	7	0	1	1	1	0	4	3	0
00720010 02	ET7	72	10	13	4	3	1	2	4	1	1	1	1	0	4	3	0
00720014 08	ET7	72	14	29	4	3	1	2	4	3	1	1	7	7	1	3	3
00720014 10	ET7	72	14	18	4	3	1	2	3	0	1	1	7	7	4	3	0
00720021 01	ET7	72	21	19	2	3	1	2	4	1	0	2	0	0	4	3	0
00720024 01	ET7	72	24	14	2	3	1	2	6	0	4	2	0	0	4	3	0
00720035 02	ET7	72	35	21	1	3	1	2	6	0	1	1	0	0	4	3	0
00720063 02	ET7	72	63	17	2	3	1	2	3	0	1	1	0	0	4	3	0
00720070 02	ET7	72	70	14	4	3	1	2	4	0	1	1	0	0	4	0	0
00720073 02	ET7	72	73	26	2	3	1	2	5	0	1	1	0	0	4	3	0
00720080 02	ET7	72	80	44	3	3	1	2	7	0	1	1	0	0	4	3	0
00720084 02	ET7	72	84	12	3	3	1	2	4	0	1	1	0	0	4	3	0
00720091 02	ET7	72	91	14	2	3	1	2	5	0	1	1	0	0	4	3	0
00720098 02	ET7	72	98	22	3	3	1	2	5	0	1	1	0	0	4	3	0
00720105 02	ET7	72	105	26	3	3	1	2	6	0	1	1	0	0	4	3	0
00730003 02	ET7	73	3	22	3	3	1	2	5	0	1	1	0	0	1	3	11
00730007 02	ET7	73	7	14	4	3	1	2	4	0	1	1	0	0	4	3	0
00730010 01	ET7	73	10	19	4	3	1	2	6	0	4	2	0	0	4	3	0
00730014 02	ET7	73	14	22	3	3	1	2	7	1	1	1	0	0	4	3	0
00730025 02	ET7	73	25	17	4	3	1	2	5	0	1	1	0	0	1	3	3
00730032 02	ET7	73	32	22	4	3	1	2	2	2	1	2	7	7	1	3	3
00730039 03	ET7	73	39	19	3	3	1	2	5	0	4	1	0	0	4	3	0
00730049 01	ET7	73	49	17	4	3	1	2	5	0	1	2	0	0	4	3	0
00730053 02	ET7	73	53	23	4	3	1	2	2	0	1	1	0	0	4	3	0
00730056 01	ET7	73	56	15	4	3	1	2	5	0	3	2	0	0	4	3	0
00730071 02	ET7	73	71	22	4	3	1	2	6	0	1	1	0	0	4	3	0
00730074 03	ET7	73	74	16	4	3	1	2	4	0	4	1	0	0	4	3	0
00730074 06	ET7	73	74	19	4	3	1	2	3	1	1	1	7	7	1	3	3
00730078 02	ET7	73	78	20	4	3	1	2	3	0	1	1	1	0	1	3	3
00730081 04	ET7	73	81	32	4	3	1	2	4	3	2	2	7	7	1	3	3
00730092 02	ET7	73	92	16	4	3	1	2	5	0	1	1	0	0	4	3	0
00730095 03	ET7	73	95	25	4	3	1	2	3	2	0	1	0	0	4	3	0
00730099 02	ET7	73	99	15	4	3	1	2	5	0	1	1	0	0	4	3	0
00730102 02	ET7	73	102	12	4	3	1	2	6	1	1	1	1	0	4	3	0
00730106 02	ET7	73	106	19	4	3	1	2	7	0	1	1	0	0	1	3	3
00740014 02	ET7	74	14	13	2	3	1	2	6	0	1	1	1	0	4	3	0
00740017 01	ET7	74	17	15	3	3	1	2	5	0	1	2	0	0	1	3	3
00740021 02	ET7	74	21	14	3	3	1	2	7	0	1	1	0	0	4	3	0
00740028 02	ET7	74	28	14	3	3	1	2	2	0	1	1	0	0	4	3	0
00740032 02	ET7	74	32	17	3	3	1	2	4	0	1	1	1	0	1	3	3
00740036 02	ET7	74	36	17	2	3	1	2	4	0	1	1	0	0	4	3	0
00740043 02	ET7	74	43	15	3	3	1	2	5	0	1	1	1	0	4	3	0
00740051 02	ET7	74	51	19	3	3	1	2	5	0	1	1	0	0	1	3	11
00740054 02	ET7	74	54	17	2	3	1	2	3	0	1	1	0	0	1	3	3
00740062 02	ET7	74	62	12	2	3	1	2	7	0	1	1	0	0	4	3	0
00740065 02	ET7	74	65	19	3	3	1	2	3	1	1	1	1	0	1	3	3
00740069 02	ET7	74	69	19	2	3	1	2	5	0	1	1	0	0	4	3	0
00740076 03	ET7	74	76	17	2	3	1	2	4	0	4	1	0	0	4	3	0
00740080 02	ET7	74	80	12	2	3	1	2	3	0	1	1	0	0	1	3	11
00740099 02	ET7	74	99	23	3	3	1	2	6	0	1	1	1	0	1	3	3
00740102 02	ET7	74	102	15	1	3	1	2	5	0	1	1	1	0	4	3	0
00740106 02	ET7	74	106	14	2	3	1	2	4	0	1	1	0	0	4	3	0
00750002 02	ET7	75	2	14	3	3	1	2	2	1	1	1	1	0	4	3	0
00750007 01	ET7	75	7	22	3	3	1	2	7	0	4	2	0	0	4	3	0
00750011 02	ET7	75	11	27	3	3	1	2	3	0	1	1	0	0	1	3	11
00750015 02	ET7	75	15	12	3	3	1	2	2	0	1	1	0	0	4	3	0
00750019 02	ET7	75	19	20	3	3	1	2	6	0	1	1	0	0	1	3	11
00750024 02	ET7	75	24	17	3	3	1	2	3	0	1	1	0	0	1	3	3
00750028 03	ET7	75	28	25	2	3	1	2	3	1	4	1	0	0	4	3	0
00750032 02	ET7	75	32	16	2	3	1	2	4	0	1	1	0	0	1	3	11
00750041 02	ET7	75	41	15	2	3	1	2	4	0	1	1	0	0	1	3	11
00750049 02	ET7	75	49	14	2	3	1	2	7	0	4	1	0	0	4	3	0
00750058 04	ET7	75	58	29	1	3	1	2	6	0	1	1	0	0	4	3	0
00750062 02	ET7	75	62	18	3	3	1	2	5	0	1	1	1	0	4	3	0
00750066 03	ET7	75	66	25	4	3	1	2	4	1	1	2	1	0	1	3	11
00750071 02	ET7	75	71	12	3	3	1	2	7	0	1	1	0	0	4	3	0
00750075 02	ET7	75	75	15	3	3	1	2	2	1	1	1	1	0	4	3	0
00750079 02	ET7	75	79	19	3	3	1	2	6	0	1	1	0	0	1	3	3
00750083 02	ET7	75	83	13	4	3	1	2	6	0	1	1	0	0	4	3	0
00750092 01	ET7	75	92	23	2	3	1	2	6	0	4	2	0	0	4	3	0
00750096 02	ET7	75	96	17	3	3	1	2	4	0	1	1	0	0	4	3	0
00750101 02	ET7	75	101	14	3	3	1	2	1	0	1	1	0	0	4	3	0
00750105 02	ET7	75	105	15	2	3	1	2	5	0	1	1	1	0	4	3	0
00750109 02	ET7	75	109	15	3	3	1	2	4	0	1	1	0	0	4	3	0
00750113 02	ET7	75	113	20	3	3	1	2	2	1	1	1	0	0	1	3	11
00750118 02	ET7	75	118	21	3	3	1	2	5	0	1	1	0	0	4	3	0
00750122 01	ET7	75	122	17	3	3	1	2	5	0	3	2	0	0	4	3	0
00750126 02	ET7	75	126	18	3	3	1	2	4	0	1	1	0	0	4	3	0
00760015 02	ET7	76	15	12	3	3	1	2	3	0	1	1	0	0	1	3	3
00760019 02	ET7	76	19	14	2	3	1	2	5	0	1	1	0	0	4	3	0
00760023 05	ET7	76	23	16	3	3	1	2	4	0	1	1	0	0	1	3	3
00760028 02	ET7	76	28	13	4	3	1	2	7	0	1	1	0	0	4	3	0
00760032 02	ET7	76	32	13	4	3	1	2	6	0	1	1	0	0	4	3	0
00760049 02	ET7	76	49	12	4	3	1	2	4	0	1	1	0	0	4	0	0
00760057 02	ET7	76	57	18	4	3	1	2	7	0	1	1	0	0	4	3	0
00760061 01	ET7	76	61	19	3	3	1	2	6	0	4	2	0	0	4	3	0
00760065 02	ET7	76	65	24	3	3	1	2	7	0	1	1	0	0	4	3	0
00760070 02	ET7	76	70	12	3	3	1	2	4	0	1	1	0	0	4	3	0
00760074 02	ET7	76	74	11	3	3	1	2	5	0	1	1	0	0	4	3	0
00760078 02	ET7	76	78	15	3	3	1	2	2	0	1	1	0	0	1	3	3
00760082 02	ET7	76	82	22	3	3	1	2	3	0	1	1	0	0	1	3	3
00760086 02	ET7	76	86	16	3	3	1	2	4	0	1	1	0	0	4	3	0
00760095 02	ET7	76	95	14	4	3	1	2	7	0	1	1	0	0	4	3	0
00760099 02	ET7	76	99	12	3	3	1	2	4	0	1	1	0	0	4	3	0
00760103 02	ET7	76	103	16	3	3	1	2	4	0	1	1	0	0	4	3	0
00760107 02	ET7	76	107	20	3	3	1	2	5	0	1	1	0	0	4	3	0
00760112 02	ET7	76	112	15	3	3	1	2	4	0	1	1	0	0	1	3	3
00760116 04	ET7	76	116	18	3	3	1	2	2	1	1	1	1	0	4	3	0
00760120 02	ET7	76	120	11	3	3	1	2	5	0	1	1	0	0	4	3	0
00770015 02	ET7	77	15	14	4	3	1	2	5	0	1	1	1	0	4	3	0
00770019 02	ET7	77	19	12	4	3	1	2	3	1	1	1	0	0	4	3	0
00770028 02	ET7	77	28	18	4	3	1	2	2	1	1	1	0	0	1	3	11
00770033 02	ET7	77	33	21	4	3	1	2	2	1	1	1	0	0	1	3	3
00770037 01	ET7	77	37	21	3	3	1	2	5	0	3	2	0	0	4	3	0
00770042 01	ET7	77	42	18	4	3	1	2	5	1	4	2	0	0	4	3	0
00770051 02	ET7	77	51	27	5	3	1	2	6	0	1	1	0	1	1	3	6
00770060 01	ET7	77	60	17	4	3	1	2	6	2	4	2	1	0	4	3	0
00770082 02	ET7	77	82	14	4	3	1	2	3	0	1	1	1	0	1	3	3
00770087 02	ET7	77	87	12	4	3	1	2	7	0	1	1	1	0	4	0	0
00770114 02	ET7	77	114	16	4	3	1	2	2	1	1	1	1	0	1	3	3
00770123 01	ET7	77	123	20	4	3	1	2	5	0	4	2	0	0	4	3	0
00780001 02	ET7	78	1	23	1	3	1	2	6	0	1	1	0	0	4	3	0
00780001 03	ET7	78	1	16	1	3	1	2	1	1	4	1	0	0	4	3	0
00780016 02	ET7	78	16	18	1	3	1	2	2	1	1	1	0	0	1	3	3
00780020 02	ET7	78	20	16	1	3	1	2	1	1	1	1	0	0	4	3	0
00780025 02	ET7	78	25	15	1	3	1	2	3	0	1	1	0	0	4	3	0
00780030 02	ET7	78	30	20	1	3	1	2	5	0	1	1	0	0	4	0	0
00780034 02	ET7	78	34	17	1	3	1	2	3	0	1	1	0	0	4	3	0
00780039 02	ET7	78	39	15	1	3	1	2	2	0	1	1	0	0	4	3	0
00780044 02	ET7	78	44	17	1	3	1	2	5	0	1	1	0	0	4	3	0
00780048 02	ET7	78	48	22	1	3	1	2	4	0	1	1	0	0	4	3	0
00780053 02	ET7	78	53	20	1	3	1	2	4	0	1	1	0	0	4	3	0
00780058 02	ET7	78	58	21	1	3	1	2	3	1	4	2	0	0	4	3	0
00780063 02	ET7	78	63	16	1	3	1	2	1	1	1	1	0	0	4	3	0
00780067 02	ET7	78	67	20	2	3	1	2	4	0	1	1	0	0	4	3	0
00780072 02	ET7	78	72	11	1	3	1	2	6	0	1	1	0	0	4	3	0
00780077 02	ET7	78	77	15	2	3	1	2	2	1	1	1	0	0	1	3	3
00780091 01	ET7	78	91	17	2	3	1	2	5	0	4	2	0	0	4	3	0
00780095 02	ET7	78	95	18	1	3	1	2	3	0	1	1	0	0	4	3	0
00780100 02	ET7	78	100	17	1	3	1	2	6	0	1	1	0	0	4	3	0
00780105 02	ET7	78	105	19	2	3	1	2	2	0	1	1	0	0	4	3	0
00780110 02	ET7	78	110	16	1	3	1	2	3	0	1	1	0	0	4	3	0
00780114 02	ET7	78	114	14	1	3	1	2	6	0	1	1	0	0	4	0	0
00780119 02	ET7	78	119	15	1	3	1	2	4	0	1	1	0	0	1	3	11
00780133 02	ET7	78	133	17	1	3	1	2	4	0	1	1	0	0	4	3	0
00780138 02	ET7	78	138	17	1	3	1	2	1	1	1	1	0	0	4	3	0
00790004 01	ET7	79	4	21	2	3	1	2	6	1	4	2	0	0	4	3	0
00790009 02	ET7	79	9	13	3	3	1	2	5	0	1	1	0	0	4	3	0
00790021 02	ET7	79	21	12	3	3	1	2	7	0	1	1	0	0	4	3	0
00790030 02	ET7	79	30	16	3	3	1	2	6	0	1	1	0	0	1	3	3
00790034 02	ET7	79	34	17	2	3	1	2	5	0	1	1	0	0	4	3	0
00790047 02	ET7	79	47	20	3	3	1	2	7	0	1	1	0	0	4	3	0
00790051 02	ET7	79	51	23	3	3	1	2	5	0	1	1	0	0	4	3	0
00790059 03	ET7	79	59	17	4	3	1	2	2	2	1	1	1	0	1	3	3
00790064 02	ET7	79	64	14	2	3	1	2	4	1	1	1	0	0	1	3	3
00790068 04	ET7	79	68	22	3	3	1	2	3	1	1	2	7	7	4	3	0
00790081 02	ET7	79	81	16	4	3	1	2	5	0	1	1	0	0	4	3	0
00790085 02	ET7	79	85	19	3	3	1	2	6	0	1	1	0	0	4	3	0
00790089 02	ET7	79	89	15	3	3	1	2	3	0	1	1	0	0	4	3	0
00790102 03	ET7	79	102	18	2	3	1	2	3	2	4	2	1	0	4	3	0
00790102 05	ET7	79	102	12	2	3	1	2	2	0	1	2	1	0	4	3	0
00790106 02	ET7	79	106	20	4	3	1	2	2	1	1	1	1	0	1	3	3
00790114 01	ET7	79	114	20	4	3	1	2	7	0	4	2	1	0	4	3	0
00800010 02	ET7	80	10	16	3	3	1	2	5	0	1	1	1	0	4	3	0
00800015 02	ET7	80	15	14	3	3	1	2	7	0	1	1	1	0	4	0	0
00800015 04	ET7	80	15	22	3	3	1	2	2	1	4	1	1	0	4	3	0
00800021 02	ET7	80	21	18	3	3	1	2	3	0	1	1	0	0	4	3	0
00800026 01	ET7	80	26	19	2	3	1	2	5	0	4	2	0	0	4	3	0
00800031 02	ET7	80	31	10	3	3	1	2	6	0	1	1	1	0	4	3	0
00800061 02	ET7	80	61	22	2	3	1	2	3	0	1	1	0	0	4	3	0
00800071 02	ET7	80	71	18	1	3	1	2	4	0	1	1	0	0	4	3	0
00800076 02	ET7	80	76	20	1	3	1	2	6	0	1	1	0	0	4	3	0
00800081 02	ET7	80	81	25	1	3	1	2	3	0	1	1	0	0	4	3	0
00800086 02	ET7	80	86	17	1	3	1	2	6	0	1	1	0	0	4	3	0
00800111 02	ET7	80	111	25	4	3	1	2	7	0	1	1	0	0	4	3	0
00800121 02	ET7	80	121	15	2	3	1	2	6	0	1	1	0	0	4	3	0
00800126 02	ET7	80	126	20	1	3	1	2	2	2	1	1	0	0	1	3	3
00800131 02	ET7	80	131	15	3	3	1	2	4	0	1	1	0	0	4	3	0
00810003 02	ET7	81	3	17	2	3	1	2	3	0	1	1	0	0	4	3	0
00810008 02	ET7	81	8	21	2	3	1	2	3	0	1	1	1	0	1	3	3
00810025 02	ET7	81	25	25	2	3	1	2	3	0	1	1	0	0	4	3	0
00810034 02	ET7	81	34	17	2	3	1	2	4	0	1	1	0	0	4	0	0
00810042 02	ET7	81	42	15	3	3	1	2	3	0	1	1	0	0	4	0	0
00810064 02	ET7	81	64	14	2	3	1	2	6	0	1	1	0	0	4	3	0
00810072 02	ET7	81	72	17	3	3	1	2	5	0	1	1	0	0	4	0	0
00810085 01	ET7	81	85	14	3	3	1	2	7	0	3	2	0	0	4	3	0
00810089 02	ET7	81	89	19	2	3	1	2	4	0	1	1	0	0	1	3	3
00810094 02	ET7	81	94	12	3	3	1	2	5	0	1	1	0	0	4	0	0
00810098 02	ET7	81	98	19	3	3	1	2	3	0	1	1	1	0	1	3	3
00810102 02	ET7	81	102	20	3	3	1	2	4	0	1	1	0	0	1	3	3
00810107 02	ET7	81	107	21	3	3	1	2	4	0	1	1	1	0	4	3	0
00810111 02	ET7	81	111	18	2	3	1	2	2	0	1	1	1	0	4	3	0
00810115 02	ET7	81	115	18	3	3	1	2	3	0	1	1	1	0	1	3	3
00810124 02	ET7	81	124	13	2	3	1	2	3	1	4	2	0	0	4	3	0
00810128 02	ET7	81	128	23	2	3	1	2	3	0	1	1	0	0	4	3	0
00820008 02	ET7	82	8	14	3	3	1	2	4	0	1	1	0	0	1	3	11
00820012 02	ET7	82	12	14	3	3	1	2	5	0	1	1	0	0	4	3	0
00820016 02	ET7	82	16	15	3	3	1	2	7	0	1	1	0	0	4	3	0
00820020 02	ET7	82	20	18	4	3	1	2	4	0	1	1	0	0	1	3	3
00820024 01	ET7	82	24	14	5	3	1	2	3	1	1	2	1	1	1	3	3
00820028 02	ET7	82	28	12	1	3	1	2	4	0	1	1	0	0	1	3	3
00820032 02	ET7	82	32	18	3	3	1	2	2	0	1	1	0	0	1	3	3
00820036 02	ET7	82	36	25	2	3	1	2	6	0	1	1	1	0	1	3	3
00820049 02	ET7	82	49	12	1	3	1	2	5	0	1	1	0	0	1	3	3
00820057 02	ET7	82	57	14	2	3	1	2	4	0	1	1	0	0	1	3	3
00820061 02	ET7	82	61	12	4	3	1	2	5	0	1	1	1	0	1	3	11
00820065 02	ET7	82	65	11	2	3	1	2	5	0	1	1	0	0	4	3	0
00820070 02	ET7	82	70	22	2	3	1	2	3	0	1	1	0	0	4	3	0
00820078 02	ET7	82	78	14	4	3	1	2	6	0	1	1	1	0	4	3	0
00820082 02	ET7	82	82	13	2	3	1	2	5	0	1	1	0	0	4	3	0
00820090 02	ET7	82	90	12	2	3	1	2	3	0	1	1	0	0	4	3	0
00820094 02	ET7	82	94	14	3	3	1	2	3	0	1	1	0	0	1	3	3
00820098 02	ET7	82	98	15	1	3	1	2	7	0	1	1	0	0	4	3	0
00820103 01	ET7	82	103	16	4	3	1	2	5	1	4	2	1	0	4	3	0
00820103 02	ET7	82	103	21	4	3	1	2	2	2	1	2	7	7	4	3	0
00820107 01	ET7	82	107	12	1	3	1	2	6	0	3	2	0	0	4	0	0
00820111 01	ET7	82	111	14	2	3	1	2	5	1	3	2	0	0	4	3	0
00830002 02	ET7	83	2	24	2	3	1	2	6	0	1	1	0	0	4	0	0
00830012 01	ET7	83	12	15	2	3	1	2	4	0	4	2	1	0	4	3	0
00830015 01	ET7	83	15	12	1	3	1	2	4	0	4	2	1	0	4	3	0
00830018 02	ET7	83	18	12	1	3	1	2	5	0	1	1	0	0	4	3	0
00830027 02	ET7	83	27	10	3	3	1	2	7	0	1	1	0	0	4	3	0
00830033 02	ET7	83	33	17	2	3	1	2	2	0	1	1	0	0	1	3	3
00830040 02	ET7	83	40	16	1	3	1	2	1	0	1	1	0	0	1	3	3
00830046 01	ET7	83	46	15	1	3	1	2	4	0	4	2	0	0	4	3	0
00830052 01	ET7	83	52	20	2	3	1	2	6	0	1	2	0	0	4	3	0
00830055 02	ET7	83	55	19	1	3	1	2	3	0	1	1	0	0	1	3	3
00830058 02	ET7	83	58	16	3	3	1	2	1	0	1	1	0	0	1	3	3
00830061 01	ET7	83	61	22	3	3	1	2	5	0	3	2	0	0	4	3	0
00830064 02	ET7	83	64	12	3	3	1	2	6	1	1	1	0	0	4	3	0
00830071 02	ET7	83	71	19	1	3	1	2	2	0	1	1	0	0	1	3	3
00830074 02	ET7	83	74	18	2	3	1	2	5	0	1	1	0	0	4	0	0
00830083 02	ET7	83	83	11	2	3	1	2	6	0	1	1	0	0	4	3	0
00830089 02	ET7	83	89	17	2	3	1	2	5	0	1	1	0	0	4	3	0
00830092 02	ET7	83	92	21	3	3	1	2	6	0	1	1	0	0	4	3	0
00840001 02	ET7	84	1	17	2	3	1	2	7	0	1	1	1	0	4	3	0
00840012 02	ET7	84	12	15	4	3	1	2	7	0	1	1	1	0	4	3	0
00840015 01	ET7	84	15	15	2	3	1	2	5	0	3	2	0	0	4	3	0
00840019 01	ET7	84	19	19	2	3	1	2	5	0	1	2	0	0	4	3	0
00840019 03	ET7	84	19	15	2	3	1	2	1	1	0	2	0	0	4	3	0
00840022 02	ET7	84	22	11	2	3	1	2	7	0	1	1	0	0	4	3	0
00840029 02	ET7	84	29	15	3	3	1	2	4	0	1	1	0	0	1	3	3
00840032 02	ET7	84	32	15	3	3	1	2	5	0	1	1	0	0	4	3	0
00840039 02	ET7	84	39	18	2	3	1	2	3	1	1	1	0	0	1	3	3
00840043 02	ET7	84	43	17	3	3	1	2	3	0	1	1	0	0	4	3	0
00840046 02	ET7	84	46	16	2	3	1	2	7	0	1	1	0	0	4	3	0
00840049 01	ET7	84	49	18	1	3	1	2	4	0	1	2	0	0	1	3	3
00840053 02	ET7	84	53	19	2	3	1	2	5	0	1	1	0	0	1	3	3
00840056 01	ET7	84	56	20	2	3	1	2	3	0	1	2	0	0	4	3	0
00840060 02	ET7	84	60	12	2	3	1	2	5	1	1	1	0	0	1	3	3
00840063 02	ET7	84	63	13	3	3	1	2	7	1	1	1	0	0	4	3	0
00840067 02	ET7	84	67	19	2	3	1	2	5	0	1	1	0	0	4	3	0
00840070 02	ET7	84	70	22	2	3	1	2	5	0	1	1	0	0	4	3	0
00840077 02	ET7	84	77	12	2	3	1	2	3	0	1	1	0	0	4	3	0
00840084 02	ET7	84	84	13	1	3	1	2	7	0	1	1	0	0	4	0	0
00840087 02	ET7	84	87	18	1	3	1	2	3	0	1	1	0	0	1	3	3
00840091 02	ET7	84	91	24	2	3	1	2	5	0	1	1	0	0	4	0	0
00850004 02	ET7	85	4	20	3	3	1	2	2	1	1	1	0	0	1	3	3
00850006 01	ET7	85	6	19	2	3	1	2	5	1	4	2	0	0	4	3	0
00850006 02	ET7	85	6	20	2	3	1	2	2	1	4	2	0	0	4	3	0
00850009 01	ET7	85	9	27	1	3	1	2	4	0	1	2	0	0	1	3	3
00850011 02	ET7	85	11	20	1	3	1	2	3	0	1	1	0	0	4	3	0
00850019 02	ET7	85	19	15	4	3	1	2	2	1	1	1	0	0	1	3	3
00850021 02	ET7	85	21	14	2	3	1	2	3	0	1	1	0	0	1	3	3
00850024 02	ET7	85	24	19	4	3	1	2	3	1	1	1	0	0	1	3	3
00850026 01	ET7	85	26	28	1	3	1	2	6	0	4	2	0	0	1	3	3
00850031 02	ET7	85	31	25	2	3	1	2	3	0	1	1	0	0	1	3	3
00850036 02	ET7	85	36	22	4	3	1	2	2	2	1	1	0	0	1	3	3
00850039 01	ET7	85	39	18	1	3	1	2	4	0	1	2	0	0	1	3	3
00850041 02	ET7	85	41	20	2	3	4	2	3	1	1	1	1	0	1	3	3
00850051 01	ET7	85	51	20	2	3	1	2	4	0	4	2	0	0	4	3	0
00850054 02	ET7	85	54	19	1	3	1	2	2	2	1	1	0	0	1	3	3
00850073 02	ET7	85	73	18	1	3	1	2	2	0	1	1	0	0	1	3	3
00850076 02	ET7	85	76	16	2	3	1	2	2	0	1	1	0	0	4	3	0
00850078 02	ET7	85	78	24	1	3	1	2	3	0	1	1	0	0	1	3	3
00850081 02	ET7	85	81	15	2	3	1	2	5	0	1	1	0	0	4	3	0
00860001 02	ET7	86	1	17	2	4	4	1	5	0	1	1	0	0	4	3	0
00860007 02	ET7	86	7	16	1	4	3	1	4	0	1	1	1	0	1	3	3
00860013 02	ET7	86	13	23	2	4	3	1	5	0	1	1	0	0	4	3	0
00860024 02	ET7	86	24	15	4	4	3	1	7	1	1	1	0	0	1	3	3
00860030 02	ET7	86	30	25	2	4	3	1	7	0	1	1	0	0	4	3	0
00860036 02	ET7	86	36	20	4	4	3	1	3	2	1	1	0	0	1	3	3
00860042 02	ET7	86	42	19	4	4	3	1	2	2	1	1	1	1	1	3	3
00860053 02	ET7	86	53	16	4	4	3	1	1	1	1	1	0	0	4	3	0
00860059 02	ET7	86	59	13	5	4	3	1	2	2	2	1	1	1	1	3	1
00860070 02	ET7	86	70	22	4	4	3	1	7	1	1	1	0	0	1	3	11
00860076 02	ET7	86	76	13	4	4	3	1	4	1	1	1	0	1	2	3	8
00860082 02	ET7	86	82	19	4	4	3	1	4	2	1	1	1	1	4	3	0
00860099 02	ET7	86	99	13	3	4	3	1	4	1	1	1	0	0	1	3	3
00860122 02	ET7	86	122	22	5	4	3	1	7	1	1	1	0	1	4	3	0
00860128 02	ET7	86	128	18	3	4	1	1	4	0	1	1	0	0	4	3	0
00860139 02	ET7	86	139	18	5	4	4	1	5	1	1	1	1	1	1	3	3
00860139 08	ET7	86	139	21	5	4	4	1	3	1	0	1	1	1	4	0	0
00860145 02	ET7	86	145	26	3	4	4	1	7	0	1	1	0	0	1	3	3
00860150 02	ET7	86	150	19	2	4	4	1	4	1	1	1	0	0	4	3	0
00860162 02	ET7	86	162	19	2	4	4	1	2	1	1	1	0	0	1	3	3
00870026 01	ET7	87	26	20	1	4	1	1	5	0	1	2	0	0	4	3	0
00870038 04	ET7	87	38	15	2	4	1	1	1	1	1	1	1	0	4	3	0
00870045 02	ET7	87	45	22	1	4	1	1	4	1	1	1	1	0	1	3	11
00870051 02	ET7	87	51	12	4	4	1	1	6	1	1	1	0	1	4	3	0
00870057 02	ET7	87	57	19	2	4	1	1	5	0	1	1	0	0	4	3	0
00870064 02	ET7	87	64	13	1	4	3	1	5	1	1	1	0	0	1	3	3
00870070 01	ET7	87	70	20	4	4	3	1	5	1	4	2	0	0	4	3	0
00870083 02	ET7	87	83	17	5	4	1	1	7	1	1	1	1	1	4	3	0
00870089 02	ET7	87	89	18	3	4	3	1	4	1	1	1	0	0	1	3	3
00870096 02	ET7	87	96	12	5	4	3	1	3	2	1	1	0	1	4	3	0
00870102 02	ET7	87	102	13	5	4	3	1	4	2	1	1	0	1	1	3	2
00870108 01	ET7	87	108	18	4	4	3	1	4	0	1	2	0	0	1	3	3
00870115 02	ET7	87	115	20	5	4	3	1	2	3	1	1	0	1	4	3	0
00870166 02	ET7	87	166	15	4	4	1	1	6	1	1	1	0	1	4	3	0
00870185 02	ET7	87	185	12	5	4	3	1	4	1	1	1	1	1	1	3	3
00870191 02	ET7	87	191	19	5	4	3	1	3	3	1	1	0	1	4	3	0
00880005 02	ET7	88	5	13	5	4	4	1	5	1	1	1	0	1	1	3	3
00880012 02	ET7	88	12	23	4	4	4	1	6	0	1	1	0	0	1	3	1
00880018 02	ET7	88	18	26	5	4	4	1	7	0	1	1	1	1	4	3	0
00880037 02	ET7	88	37	15	5	4	4	1	5	0	1	1	1	1	1	3	3
00880076 01	ET7	88	76	14	5	4	4	1	6	1	4	2	1	0	1	3	6
00880089 02	ET7	88	89	22	5	4	3	1	2	3	1	1	1	1	4	3	0
00880095 02	ET7	88	95	18	5	4	4	1	4	1	1	1	1	1	1	3	3
00880114 01	ET7	88	114	19	5	4	4	1	6	1	5	2	1	1	4	3	0
00880121 02	ET7	88	121	18	5	4	4	1	5	1	1	1	0	1	4	3	0
00880146 02	ET7	88	146	15	5	4	4	1	7	0	1	1	0	1	4	3	0
00880153 02	ET7	88	153	18	5	4	4	1	3	1	1	1	0	1	2	3	8
00880165 02	ET7	88	165	17	5	4	4	1	3	1	1	1	1	1	1	3	3
00880172 02	ET7	88	172	12	5	4	4	1	6	0	1	1	0	1	4	3	0
00880185 01	ET7	88	185	17	5	4	4	1	4	1	3	2	1	1	4	3	0
00890004 02	ET7	89	4	16	5	4	3	1	4	0	1	1	1	0	4	1	0
00890009 02	ET7	89	9	20	4	4	3	1	6	0	1	1	1	0	4	3	0
00890014 02	ET7	89	14	19	3	4	3	1	4	0	1	1	0	0	1	3	3
00890019 02	ET7	89	19	13	5	4	3	1	6	0	1	1	1	1	4	3	0
00890024 03	ET7	89	24	23	5	4	3	1	2	2	1	1	0	0	1	3	3
00890029 02	ET7	89	29	18	4	4	3	1	2	1	1	1	0	0	4	3	0
00890034 02	ET7	89	34	15	3	4	3	1	2	1	1	1	0	0	1	3	3
00890039 02	ET7	89	39	12	4	4	3	1	4	0	1	1	0	0	4	3	0
00890044 02	ET7	89	44	11	5	4	3	1	3	0	1	1	0	1	1	3	3
00890049 02	ET7	89	49	20	5	4	5	1	6	1	1	1	0	1	4	3	0
00890054 02	ET7	89	54	20	5	4	3	1	4	0	1	1	0	1	1	3	3
00890064 02	ET7	89	64	15	5	4	1	1	2	1	1	1	0	0	1	3	3
00890069 02	ET7	89	69	13	5	4	3	1	2	1	1	1	1	0	4	3	0
00890074 02	ET7	89	74	15	3	4	3	1	6	0	1	1	0	0	4	3	0
00890079 02	ET7	89	79	16	4	4	3	1	6	0	1	1	1	0	4	3	0
00890079 03	ET7	89	79	15	4	4	3	1	1	0	5	1	1	0	4	3	0
00890084 02	ET7	89	84	20	3	4	1	1	3	2	1	1	1	0	1	3	3
00890094 01	ET7	89	94	14	4	4	3	1	2	1	3	2	0	0	4	3	0
00890099 02	ET7	89	99	15	5	4	1	1	6	1	1	1	1	1	4	3	0
00890104 02	ET7	89	104	21	5	4	3	1	4	1	1	1	0	1	1	3	3
00890109 02	ET7	89	109	16	4	4	3	1	1	1	1	1	0	0	4	0	0
00890114 02	ET7	89	114	12	4	4	3	1	6	0	1	1	0	0	4	3	0
00890119 02	ET7	89	119	16	4	4	3	1	7	0	1	1	0	0	1	3	13
00890124 02	ET7	89	124	14	5	4	3	1	3	1	1	1	1	1	4	3	0
00890129 03	ET7	89	129	21	4	4	3	1	3	1	1	1	1	1	1	3	3
00900012 02	ET7	90	12	15	5	4	1	1	5	0	1	1	1	1	1	3	3
00900033 03	ET7	90	33	16	5	4	1	1	5	1	4	1	1	1	4	3	0
00900047 02	ET7	90	47	12	5	4	1	1	3	0	1	1	1	1	1	3	3
00900076 02	ET7	90	76	25	5	4	1	1	3	2	1	1	1	1	1	3	1
00900098 03	ET7	90	98	28	5	4	1	1	5	3	1	1	0	1	4	3	0
00900105 01	ET7	90	105	20	5	4	1	1	5	1	4	2	0	1	4	3	0
00900112 02	ET7	90	112	17	5	4	1	1	6	1	1	1	0	1	4	3	0
00900126 02	ET7	90	126	13	5	4	1	1	6	1	1	1	1	1	4	3	0
00900133 02	ET7	90	133	23	5	4	1	1	2	1	1	1	0	1	1	3	3
00900155 02	ET7	90	155	15	5	4	1	1	6	1	1	1	1	1	1	3	3
00900162 01	ET7	90	162	11	5	4	3	1	7	0	4	2	1	0	4	3	0
00900169 01	ET7	90	169	19	5	4	3	1	2	1	1	2	1	1	1	3	1
00900176 02	ET7	90	176	22	5	4	1	1	3	2	1	1	1	1	1	3	11
00900184 02	ET7	90	184	14	5	4	1	1	5	1	3	2	1	1	4	3	0
00900198 02	ET7	90	198	18	5	4	3	1	2	3	1	1	0	1	1	3	11
00900205 02	ET7	90	205	15	5	4	1	1	5	1	1	1	1	1	1	3	3
00900212 02	ET7	90	212	26	5	4	1	1	3	1	1	1	0	1	1	3	11
00910002 02	ET7	91	2	12	5	4	3	1	7	1	1	1	0	1	1	3	6
00910007 01	ET7	91	7	16	5	4	4	1	3	1	1	2	1	1	4	3	0
00910016 02	ET7	91	16	14	5	4	4	1	3	0	1	1	1	1	4	3	0
00910030 02	ET7	91	30	27	5	4	4	1	5	1	1	1	1	1	1	3	3
00910049 01	ET7	91	49	21	5	4	4	1	3	0	2	2	1	1	1	3	11
00910063 02	ET7	91	63	17	5	4	4	1	6	1	1	1	0	1	4	3	0
00910067 05	ET7	91	67	17	5	4	4	1	4	0	5	1	0	1	4	3	0
00910077 02	ET7	91	77	19	5	4	4	1	4	0	1	1	0	1	4	3	0
00910081 02	ET7	91	81	13	5	4	3	1	4	0	1	1	0	1	1	3	1
00910090 03	ET7	91	90	20	5	4	3	1	7	0	2	1	0	1	4	3	0
00910090 05	ET7	91	90	22	5	4	3	1	5	1	1	1	0	1	4	3	0
00910104 02	ET7	91	104	20	5	4	3	1	2	1	1	1	0	1	4	3	0
00910114 03	ET7	91	114	29	5	4	4	1	4	1	4	2	1	1	4	3	0
00910114 08	ET7	91	114	18	5	4	4	1	2	1	4	2	7	7	4	3	0
00910128 02	ET7	91	128	22	5	4	4	1	6	2	1	1	0	1	4	3	0
00910132 02	ET7	91	132	23	5	4	4	1	3	3	1	1	0	1	4	3	0
00910137 02	ET7	91	137	18	5	4	4	1	5	1	1	1	0	1	4	3	0
00910137 05	ET7	91	137	23	5	4	4	1	5	2	4	1	0	1	4	3	0
00920008 02	ET7	92	8	18	3	4	4	2	4	1	1	1	1	0	4	3	0
00920010 02	ET7	92	10	15	2	4	3	2	5	0	1	1	0	0	4	3	0
00920012 02	ET7	92	12	22	1	4	1	2	4	0	1	1	0	0	4	3	0
00920014 02	ET7	92	14	20	2	4	3	2	3	2	1	1	0	0	1	3	2
00920018 02	ET7	92	18	19	3	4	3	2	7	0	1	1	1	0	4	3	0
00920020 02	ET7	92	20	20	3	4	1	2	6	0	1	1	0	0	4	3	0
00920022 02	ET7	92	22	18	3	4	3	2	3	1	1	1	0	0	2	3	9
00920025 02	ET7	92	25	15	3	4	3	2	5	1	2	1	0	0	1	3	1
00920031 02	ET7	92	31	19	2	4	5	2	6	1	1	1	0	0	1	3	17
00920033 02	ET7	92	33	13	4	4	3	2	3	0	1	1	1	0	4	3	0
00920039 02	ET7	92	39	21	3	4	5	2	3	0	1	1	1	0	4	3	0
00920043 02	ET7	92	43	16	3	4	5	2	2	0	1	1	1	0	4	3	0
00920046 02	ET7	92	46	12	4	4	5	2	2	0	1	1	1	0	1	3	3
00920050 02	ET7	92	50	19	4	4	3	2	6	0	1	1	1	0	4	3	0
00920054 02	ET7	92	54	20	3	4	3	2	4	1	1	1	1	0	1	3	11
00920056 02	ET7	92	56	22	3	4	3	2	7	1	1	1	0	0	1	3	3
00920058 02	ET7	92	58	19	4	4	1	2	5	0	1	1	1	0	1	3	3
00920060 02	ET7	92	60	18	4	4	1	2	3	1	1	1	1	0	1	3	3
00920062 02	ET7	92	62	22	4	4	3	2	6	2	1	1	1	0	1	3	1
00930001 02	ET7	93	1	17	4	4	3	2	3	1	1	1	0	0	1	3	3
00930001 08	ET7	93	1	18	4	4	3	2	5	0	1	1	0	0	1	3	3
00930007 02	ET7	93	7	19	1	4	3	2	3	1	1	1	0	0	4	3	0
00930017 02	ET7	93	17	18	2	4	3	2	2	1	1	1	0	0	4	3	0
00930022 02	ET7	93	22	21	2	4	3	2	3	1	1	1	0	0	1	3	3
00930027 02	ET7	93	27	12	4	4	3	2	5	1	1	1	1	0	4	3	0
00930032 02	ET7	93	32	12	4	4	3	2	5	1	1	1	0	1	4	3	0
00930038 02	ET7	93	38	12	4	4	3	2	3	0	1	1	1	0	1	3	3
00930043 02	ET7	93	43	19	2	4	3	2	2	1	1	1	0	0	1	3	3
00930048 02	ET7	93	48	21	3	4	3	2	7	0	1	1	1	0	4	3	0
00930053 02	ET7	93	53	19	3	4	3	2	4	0	1	1	1	0	4	3	0
00930058 02	ET7	93	58	13	2	4	3	2	3	1	1	1	0	0	4	3	0
00930069 02	ET7	93	69	12	2	4	3	2	3	0	1	1	0	0	1	3	3
00930074 02	ET7	93	74	14	3	4	3	2	6	0	1	1	1	0	4	3	0
00930074 03	ET7	93	74	13	3	4	3	2	4	0	1	1	1	0	1	3	11
00930079 01	ET7	93	79	15	2	4	3	2	3	0	2	2	0	0	4	3	0
00930084 02	ET7	93	84	13	3	4	3	2	3	0	1	1	0	0	1	3	3
00930089 02	ET7	93	89	13	4	4	3	2	3	1	1	1	1	0	1	3	11
00930094 02	ET7	93	94	15	1	4	3	2	1	1	1	1	0	0	1	3	3
00930100 02	ET7	93	100	15	3	4	3	2	3	0	1	1	0	0	4	3	0
00930105 02	ET7	93	105	16	4	4	3	2	5	1	1	1	0	0	4	3	0
00930115 02	ET7	93	115	12	4	4	3	2	4	1	1	1	0	0	4	3	0
00930120 02	ET7	93	120	14	4	4	3	2	3	1	1	1	0	0	1	3	2
00930125 02	ET7	93	125	16	3	4	3	2	1	1	1	1	1	0	1	3	3
00930131 04	ET7	93	131	22	3	4	3	2	3	2	1	2	7	7	1	3	11
00930136 02	ET7	93	136	12	3	4	3	2	5	1	1	1	0	0	4	0	0
00930141 02	ET7	93	141	19	3	4	3	2	2	2	1	1	1	0	1	3	3
00930146 02	ET7	93	146	19	3	4	3	2	6	0	1	1	0	0	4	3	0
00930151 02	ET7	93	151	22	4	4	3	2	2	3	1	1	0	0	4	3	0
00940010 02	ET7	94	10	21	4	4	1	2	3	1	1	1	1	0	1	3	3
00940019 02	ET7	94	19	13	4	4	1	2	5	2	1	1	1	0	1	3	3
00940032 02	ET7	94	32	17	2	4	3	2	5	0	1	1	0	0	1	3	3
00940068 02	ET7	94	68	15	3	4	3	2	5	0	1	1	0	0	4	3	0
00940072 01	ET7	94	72	18	3	4	3	2	4	0	2	2	0	0	4	3	0
00940077 02	ET7	94	77	20	4	4	3	2	7	0	1	1	1	0	4	3	0
00940081 02	ET7	94	81	14	4	4	3	2	1	1	5	2	0	0	4	3	0
00940086 04	ET7	94	86	22	3	4	1	2	2	1	5	1	0	0	4	3	0
00940086 05	ET7	94	86	18	3	4	1	2	1	1	5	1	0	0	4	3	0
00940090 02	ET7	94	90	24	3	4	3	2	2	1	1	1	1	0	4	3	0
00940099 02	ET7	94	99	10	4	4	3	2	3	2	1	1	1	0	1	3	3
00940103 02	ET7	94	103	13	2	4	3	2	3	1	1	1	0	0	1	3	3
00940117 02	ET7	94	117	14	3	4	3	2	5	1	1	1	1	0	1	3	11
00940121 02	ET7	94	121	14	3	4	3	2	4	2	1	1	1	0	4	3	0
00940130 01	ET7	94	130	20	1	4	1	2	7	0	5	2	0	0	4	3	0
00950011 02	ET7	95	11	16	2	4	4	2	4	0	1	1	0	0	1	3	11
00950022 02	ET7	95	22	23	2	4	4	2	5	0	1	1	0	0	4	3	0
00950032 02	ET7	95	32	15	2	4	4	2	1	1	1	1	0	0	4	3	0
00950043 02	ET7	95	43	13	3	4	4	2	4	0	1	1	0	0	4	3	0
00950054 02	ET7	95	54	17	2	4	4	2	7	0	1	1	1	0	4	3	0
00950070 02	ET7	95	70	11	2	4	4	2	6	0	1	1	0	0	4	3	0
00950097 02	ET7	95	97	20	2	4	4	2	7	0	1	1	1	0	4	3	0
00950102 02	ET7	95	102	18	2	4	4	2	3	0	1	1	0	0	1	3	3
00950107 02	ET7	95	107	12	2	4	4	2	4	0	1	1	0	0	4	3	0
00950123 02	ET7	95	123	15	1	4	4	2	4	0	1	1	0	0	4	3	0
00950129 02	ET7	95	129	23	3	4	4	2	4	0	1	1	0	0	4	3	0
00950140 02	ET7	95	140	12	2	4	4	2	5	0	1	1	0	0	1	3	3
00950145 02	ET7	95	145	13	2	4	4	2	4	0	1	1	0	0	1	3	3
00950150 02	ET7	95	150	13	3	4	4	2	3	0	1	1	0	0	4	3	0
00950156 02	ET7	95	156	12	2	4	4	2	3	0	1	1	0	0	4	3	0
00950161 02	ET7	95	161	22	1	4	4	2	4	0	1	1	0	0	4	3	0
00960003 02	ET7	96	3	15	3	4	3	2	2	1	1	1	0	0	4	3	0
00960007 02	ET7	96	7	15	4	4	4	2	6	0	1	1	1	0	4	3	0
00960011 01	ET7	96	11	16	2	4	4	2	4	0	2	2	0	0	4	3	0
00960014 02	ET7	96	14	23	4	4	4	2	7	0	1	1	1	0	4	3	0
00960018 02	ET7	96	18	17	3	4	4	2	2	0	1	1	0	0	4	3	0
00960022 02	ET7	96	22	12	3	4	4	2	6	1	1	1	1	0	1	3	3
00960029 01	ET7	96	29	27	4	4	4	2	3	1	1	2	1	0	4	3	0
00960040 02	ET7	96	40	19	1	4	4	2	3	1	1	1	0	0	1	3	3
00960043 02	ET7	96	43	20	1	4	4	2	2	0	1	1	0	0	4	3	0
00960051 02	ET7	96	51	23	3	4	4	2	3	0	1	1	0	0	1	3	3
00960054 02	ET7	96	54	19	2	4	4	2	6	1	1	1	0	0	1	3	1
00960062 02	ET7	96	62	17	2	4	4	2	5	0	1	1	0	0	1	3	11
00960065 02	ET7	96	65	19	1	4	4	2	2	0	1	1	0	0	1	3	3
00960069 02	ET7	96	69	21	1	4	4	2	3	1	1	1	0	0	4	3	0
00960072 01	ET7	96	72	12	2	4	4	2	6	0	1	2	0	0	4	3	0
00960087 02	ET7	96	87	14	3	4	4	2	6	1	1	1	1	0	1	3	3
00960091 02	ET7	96	91	20	4	4	4	2	5	0	1	1	1	0	4	3	0
00960102 02	ET7	96	102	24	1	4	4	2	5	0	1	1	0	0	4	3	0
00960105 02	ET7	96	105	22	2	4	4	2	4	1	1	1	0	0	4	3	0
00960109 02	ET7	96	109	21	2	4	4	2	2	2	1	1	1	0	1	3	3
00970002 02	ET7	97	2	15	5	4	4	2	3	0	1	1	0	0	4	3	0
00970010 02	ET7	97	10	18	4	4	4	2	5	0	1	1	0	0	1	3	3
00970014 02	ET7	97	14	21	4	4	4	2	3	1	1	1	0	0	4	3	0
00970018 02	ET7	97	18	23	4	4	4	2	7	1	1	1	1	0	4	3	0
00970022 02	ET7	97	22	15	3	4	4	2	6	1	1	1	0	0	1	3	3
00970034 02	ET7	97	34	15	5	4	4	2	4	0	1	1	1	1	4	3	0
00970037 02	ET7	97	37	22	4	4	4	2	4	1	1	1	1	0	4	3	0
00970041 02	ET7	97	41	22	4	4	4	2	2	2	1	1	1	0	1	3	3
00970057 02	ET7	97	57	20	5	4	4	2	2	2	1	1	1	1	1	3	3
00970065 02	ET7	97	65	11	4	4	3	2	4	0	1	1	1	0	4	3	0
00970069 03	ET7	97	69	14	5	4	4	2	6	1	1	1	0	0	4	3	0
00970069 05	ET7	97	69	23	5	4	4	2	2	1	1	1	0	0	4	3	0
00970080 02	ET7	97	80	13	5	4	4	2	5	0	1	1	1	1	4	3	0
00970084 02	ET7	97	84	14	4	4	4	2	4	0	1	1	1	0	1	3	3
00970088 02	ET7	97	88	13	5	4	4	2	5	1	1	1	1	1	1	3	1
00970088 06	ET7	97	88	24	5	4	4	2	3	1	1	1	1	1	4	3	0
00970096 02	ET7	97	96	23	5	4	4	2	3	1	1	1	1	0	1	3	3
00970104 02	ET7	97	104	25	3	4	4	2	3	1	5	1	0	0	4	3	0
00970112 03	ET7	97	112	24	5	4	4	2	6	0	1	1	0	0	4	3	0
00980002 02	ET7	98	2	17	3	4	1	2	6	0	1	1	1	0	1	3	2
00980006 02	ET7	98	6	11	4	4	1	2	3	0	1	1	0	0	1	3	3
00980010 02	ET7	98	10	18	4	4	3	2	2	1	1	1	0	0	1	3	3
00980017 02	ET7	98	17	12	4	4	3	2	3	1	1	1	0	0	1	3	3
00980024 02	ET7	98	24	26	3	4	1	2	5	0	1	1	0	0	4	3	0
00980039 02	ET7	98	39	14	4	4	3	2	6	0	1	1	0	0	4	3	0
00980042 02	ET7	98	42	25	1	4	3	2	4	1	1	1	0	0	4	3	0
00980046 02	ET7	98	46	13	4	4	3	2	4	1	1	1	0	0	4	3	0
00980050 02	ET7	98	50	20	3	4	3	2	6	1	1	1	0	0	1	3	3
00980061 02	ET7	98	61	15	4	4	3	2	6	0	1	1	0	0	4	3	0
00980068 02	ET7	98	68	21	3	4	1	2	6	0	1	1	0	0	1	3	3
00980071 02	ET7	98	71	12	4	4	3	2	5	1	1	1	1	0	1	3	11
00980075 02	ET7	98	75	20	3	4	3	2	2	1	1	1	1	0	1	3	3
00980079 03	ET7	98	79	30	3	4	1	2	7	0	5	1	0	0	4	3	0
00980079 04	ET7	98	79	26	3	4	3	2	6	1	5	1	0	0	4	3	0
00980097 02	ET7	98	97	22	3	4	4	2	6	0	1	1	1	0	1	3	3
00980101 02	ET7	98	101	17	4	4	3	2	4	0	1	1	1	0	4	3	0
00980108 02	ET7	98	108	22	2	4	3	2	3	0	1	1	0	0	4	3	0
00990002 02	ET7	99	2	20	3	4	3	2	2	2	1	1	0	0	4	3	0
00990007 02	ET7	99	7	12	2	4	3	2	7	0	1	1	0	0	4	3	0
00990011 02	ET7	99	11	17	3	4	3	2	5	0	1	1	0	0	4	3	0
00990016 02	ET7	99	16	19	3	4	3	2	3	1	1	1	0	0	1	3	11
00990020 02	ET7	99	20	17	3	4	3	2	2	1	1	1	0	0	4	3	0
00990024 02	ET7	99	24	14	3	4	3	2	5	0	1	1	1	0	4	3	0
00990033 02	ET7	99	33	19	2	4	1	2	6	0	1	1	0	0	1	3	11
00990038 02	ET7	99	38	24	1	4	3	2	5	1	1	1	0	0	4	3	0
00990042 02	ET7	99	42	18	2	4	3	2	6	0	1	1	0	0	1	3	6
00990046 02	ET7	99	46	19	3	4	3	2	6	0	1	1	0	0	4	3	0
00990055 02	ET7	99	55	20	1	4	3	2	2	1	1	1	0	0	1	3	11
00990060 02	ET7	99	60	20	4	4	3	2	6	0	1	1	0	0	4	3	0
00990064 01	ET7	99	64	18	3	4	3	2	7	1	4	2	0	0	4	3	0
00990082 02	ET7	99	82	14	3	4	3	2	5	0	1	1	0	0	1	3	3
00990086 02	ET7	99	86	19	4	4	3	2	2	1	1	1	1	0	4	3	0
00990090 02	ET7	99	90	21	3	4	3	2	5	0	1	1	0	0	1	3	3
00990099 01	ET7	99	99	17	3	4	3	2	6	1	3	2	0	0	4	3	0
00990104 02	ET7	99	104	18	2	4	3	2	6	0	1	1	0	0	4	3	0
00990108 01	ET7	99	108	11	2	4	3	2	7	1	2	2	0	0	4	3	0
00990112 02	ET7	99	112	18	3	4	3	2	4	1	1	1	1	0	4	3	0
00990117 02	ET7	99	117	16	2	4	3	2	2	1	1	1	0	0	1	3	3
00990126 02	ET7	99	126	21	2	4	3	2	3	1	1	1	0	0	4	3	0
01000001 02	ET7	100	1	18	3	4	1	2	5	0	1	1	0	0	1	3	11
01000007 02	ET7	100	7	17	2	4	1	2	5	0	1	1	0	0	4	3	0
01000013 02	ET7	100	13	19	1	4	1	2	2	1	1	1	0	0	4	3	0
01000022 02	ET7	100	22	18	2	4	1	2	6	0	1	1	1	0	1	3	11
01000028 02	ET7	100	28	17	2	4	1	2	3	0	1	1	0	0	1	3	3
01000031 02	ET7	100	31	17	1	4	1	2	4	1	1	1	0	0	1	3	3
01000034 02	ET7	100	34	17	4	4	1	2	5	0	2	2	1	0	4	3	0
01000037 02	ET7	100	37	15	1	4	1	2	7	0	1	1	0	0	4	3	0
01000040 02	ET7	100	40	17	1	4	1	2	5	0	1	1	0	0	1	3	11
01000045 02	ET7	100	45	13	2	4	1	2	3	0	1	1	1	0	4	3	0
01000048 02	ET7	100	48	16	1	4	1	2	4	0	1	1	0	0	1	3	3
01000051 02	ET7	100	51	17	3	4	1	2	3	1	1	1	1	0	4	3	0
01000060 02	ET7	100	60	28	2	4	1	2	7	0	1	1	0	0	4	0	0
01000066 01	ET7	100	66	10	3	4	1	2	7	0	3	2	0	0	4	3	0
01000069 02	ET7	100	69	15	2	4	1	2	5	0	1	1	0	0	1	3	3
01000084 02	ET7	100	84	14	2	4	1	2	3	0	1	1	0	0	4	3	0
01000086 04	ET7	100	86	17	3	4	1	2	1	1	1	1	0	0	1	3	3
01010006 02	ET7	101	6	20	4	4	4	2	2	1	1	1	1	0	1	3	3
01010011 02	ET7	101	11	15	3	4	1	2	4	1	1	1	0	0	1	3	3
01010016 02	ET7	101	16	18	5	4	3	2	4	1	1	1	1	1	1	3	3
01010031 08	ET7	101	31	19	5	4	1	2	1	1	0	1	0	1	4	3	0
01010046 02	ET7	101	46	11	4	4	4	2	7	1	1	1	1	0	4	3	0
01010061 02	ET7	101	61	23	5	4	1	2	3	2	1	1	0	1	4	3	0
01010066 02	ET7	101	66	16	4	4	1	2	3	1	1	1	0	0	1	3	11
01010076 02	ET7	101	76	16	4	4	1	2	4	1	1	1	1	0	1	3	11
01010086 02	ET7	101	86	18	5	4	1	2	3	2	1	1	1	1	1	3	3
01010091 02	ET7	101	91	21	5	4	1	2	4	0	1	1	0	1	1	3	3
01010101 02	ET7	101	101	17	5	4	1	2	4	1	1	1	1	1	1	3	3
01010111 02	ET7	101	111	24	5	4	1	2	4	3	1	1	1	1	1	3	11
01010121 02	ET7	101	121	25	5	4	1	2	3	2	1	1	0	1	4	3	0
01010131 02	ET7	101	131	36	5	4	1	2	5	2	1	1	0	1	4	3	0
01010136 02	ET7	101	136	11	5	4	1	2	4	1	1	1	1	1	1	3	3
01010140 02	ET7	101	140	17	5	4	1	2	4	2	1	1	1	1	1	3	11
01010145 01	ET7	101	145	23	5	4	1	2	5	2	4	2	0	1	1	3	3
01020011 02	ET7	102	11	22	3	4	1	2	3	1	1	1	0	0	1	3	3
01020022 02	ET7	102	22	16	3	4	1	2	4	0	1	1	0	0	1	3	3
01020027 02	ET7	102	27	16	2	4	1	2	4	0	1	1	0	0	1	3	3
01020032 02	ET7	102	32	19	3	4	1	2	1	0	1	1	0	0	1	3	3
01020043 02	ET7	102	43	19	3	4	4	2	2	1	1	1	1	0	1	3	3
01020049 02	ET7	102	49	21	2	4	1	2	5	0	1	1	0	0	1	3	3
01020054 02	ET7	102	54	22	3	4	1	2	3	1	1	1	1	0	1	3	3
01020059 02	ET7	102	59	25	2	4	4	2	7	0	1	1	0	0	4	3	0
01020065 02	ET7	102	65	18	2	4	4	2	1	1	1	1	0	0	1	3	3
01020070 02	ET7	102	70	12	2	4	4	2	3	0	1	1	0	0	4	3	0
01020076 01	ET7	102	76	21	2	4	4	2	7	1	1	2	0	0	4	3	0
01020081 02	ET7	102	81	16	2	4	1	2	2	0	1	1	1	0	1	3	3
01020086 02	ET7	102	86	18	4	4	4	2	2	2	1	1	1	0	1	3	11
01020092 01	ET7	102	92	15	4	4	1	2	5	0	1	2	1	0	1	3	3
01020097 02	ET7	102	97	12	4	4	1	2	6	0	1	1	0	0	4	3	0
01020108 02	ET7	102	108	18	3	4	1	2	1	1	1	1	0	0	1	3	3
01020113 02	ET7	102	113	15	4	4	1	2	7	0	1	1	0	0	1	3	3
01020135 02	ET7	102	135	18	2	4	4	2	4	0	1	1	0	0	1	3	3
01020140 02	ET7	102	140	16	1	4	4	2	3	0	1	1	0	0	4	3	0
01020146 02	ET7	102	146	12	2	4	4	2	4	0	1	1	0	0	4	3	0
01020151 02	ET7	102	151	12	3	4	1	2	6	0	1	1	0	0	1	3	3
01020157 02	ET7	102	157	24	2	4	1	2	3	1	1	1	0	0	1	3	3
01020162 02	ET7	102	162	19	3	4	1	2	3	1	1	1	0	0	1	3	11
01030004 02	ET7	103	4	18	2	4	4	2	3	0	1	1	0	0	4	3	0
01030012 02	ET7	103	12	16	1	4	4	2	3	1	1	1	0	0	4	3	0
01030016 02	ET7	103	16	19	2	4	4	2	5	0	1	1	0	0	4	3	0
01030020 02	ET7	103	20	14	2	4	4	2	3	0	1	1	1	0	4	3	0
01030024 02	ET7	103	24	22	1	4	4	2	4	1	1	1	0	0	4	3	0
01030028 02	ET7	103	28	18	1	4	4	2	5	0	1	1	0	0	4	3	0
01030036 02	ET7	103	36	14	1	4	4	2	3	0	1	1	0	0	4	3	0
01030040 02	ET7	103	40	16	1	4	4	2	2	0	1	1	0	0	4	3	0
01030044 02	ET7	103	44	12	2	4	4	2	2	1	1	1	1	0	1	3	3
01030048 02	ET7	103	48	19	1	4	4	2	6	0	1	1	0	0	4	3	0
01030052 02	ET7	103	52	15	1	4	4	2	2	1	1	1	0	0	4	3	0
01030056 02	ET7	103	56	15	1	4	4	2	4	0	1	1	1	0	4	3	0
01030076 02	ET7	103	76	19	4	4	3	2	6	0	1	1	0	0	4	3	0
01030080 02	ET7	103	80	15	2	4	4	2	4	0	1	1	0	0	1	3	3
01030088 02	ET7	103	88	19	2	4	4	2	2	1	1	1	0	0	1	3	3
01030092 02	ET7	103	92	12	2	4	4	2	3	0	1	1	0	0	4	3	0
01030096 02	ET7	103	96	26	1	4	4	2	7	0	1	1	0	0	4	3	0
01030108 02	ET7	103	108	15	1	4	4	2	4	0	1	1	0	0	4	3	0
01030116 02	ET7	103	116	15	1	4	4	2	3	0	1	1	0	0	4	3	0
01040003 02	ET7	104	3	16	1	4	4	2	3	0	1	1	0	0	1	3	3
01040008 02	ET7	104	8	12	2	4	4	2	3	0	1	1	0	0	4	3	0
01040012 02	ET7	104	12	17	3	4	4	2	2	0	1	1	1	0	1	3	13
01040017 02	ET7	104	17	20	1	4	4	2	5	0	1	1	0	0	4	3	0
01040034 02	ET7	104	34	22	2	4	4	2	2	1	1	1	0	0	4	3	0
01040039 02	ET7	104	39	16	1	4	4	2	2	0	1	1	0	0	4	3	0
01040061 02	ET7	104	61	12	1	4	4	2	5	0	1	1	0	0	1	3	3
01040065 02	ET7	104	65	24	1	4	4	2	4	0	1	1	0	0	4	3	0
01040069 02	ET7	104	69	18	3	4	4	2	2	1	1	1	0	0	4	3	0
01040074 02	ET7	104	74	19	2	4	4	2	2	0	1	1	0	0	1	3	3
01040078 02	ET7	104	78	16	1	4	4	2	6	0	1	1	0	0	4	3	0
[truncated: 3,840 more rows]
